# Supplementary material for: Integrating proteomic data with metabolic modeling provides insight into key pathways of Bordetella pertussis biofilms
Source: Front Microbiol. 2023 Aug 3;14:1169870. doi: 10.3389/fmicb.2023.1169870 (PMC10435875; doi:10.3389/fmicb.2023.1169870)
Supplement: Supplementary file 1 [file Data_Sheet_1.XLSX]

## Sheet: Proteins identified
Supplementary Table S2 Proteins identified in biofilm and planktonic B. pertussis cells using LFQ-MS proteomics. Each replicate value is recorded as LFQ intensity. Columns for gene, accession number, locus, functional category and predicted location have been added
Gene	Protein	Accession	Locus	Functional category	Location	Unique peptides	Sequence coverage [%]	Mol. weight [kDa]	Sequence length	Biofilm LFQ intensity average (n = 6)	Planktonic LFQ intensity average (n = 6)	Biofilm LFQ intensity standard deviation	Planktonic LFQ intensity standard deviation	Fold Change(biofilm/planktonic)	t-Test (p-value)	q-value
parA	ParA family protein	gi|33591278	BP0003	cell division	Cytoplasmic	9	51.3	28.911	265	4425475	0	819574		Biofilm unique
parB	chromosome partitioning protein ParB	gi|33591280	BP0005	cell division	Cytoplasmic	12	48.9	32.686	305	4433800	3.83047e+06	793616	2.08398e+06	0.964591	0.522488	0.114891
nusG	transcription termination/antitermination protein NusG	gi|33591283	BP0009	macromolecule synthesis/modification	Cytoplasmic	9	51.4	20.205	177	9670200	7.54634e+06	1.1305e+06	990304	1.28144	0.00610706	0.00256293
rplK	50S ribosomal protein L11	gi|33591284	BP0010	ribosome constituents	Cytoplasmic	11	69.9	14.856	143	1.55869e+07	22135000	1.84495e+06	7.00988e+06	0.704175	0.0513196	0.0159251
rplA	50S ribosomal protein L1	gi|33591285	BP0011	ribosome constituents	Cytoplasmic	17	72	23.979	232	12281750	42320000	1.18398e+06	1.37128e+07	0.290211	0.000325546	0.000213642
rplJ	50S ribosomal protein L10	gi|33591286	BP0013	ribosome constituents	Cytoplasmic	15	84.5	18.485	174	3.23833e+07	1.90133e+07	2.55491e+06	2.68634e+06	1.70319	4.89114e-06	7.07107e-06
rplL	50S ribosomal protein L7/L12	gi|33591287	BP0014	ribosome constituents	Unknown	10	81.1	12.796	127	2.53551e+07	115644500	1.37971e+07	1.86436e+07	0.21925	2.45374e-06	4.51953e-06
rpoB	DNA-directed RNA polymerase subunit beta	gi|33591288	BP0015	macromolecule synthesis/modification	Cytoplasmic	86	67.5	153.15	1370	1.49087e+07	3.85773e+07	1.06445e+06	1.12894e+07	0.386462	0.000455468	0.000285522
rpoC	DNA-directed RNA polymerase subunit beta'	gi|33591289	BP0016	macromolecule synthesis/modification	Cytoplasmic	103	73.1	156.24	1414	12192750	2.79326e+07	1.12749e+06	1.00953e+07	0.436506	0.00351191	0.00161105
glyQ	glycine--tRNA ligase subunit alpha	gi|33591303	BP0033	macromolecule synthesis/modification	Cytoplasmic	8	33	34.4	303	1.97114e+06	2.97053e+06	625716	861134	0.663565	0.0442723	0.0140232
glyS	glycine--tRNA ligase subunit beta	gi|33591304	BP0034	macromolecule synthesis/modification	Cytoplasmic	25	54.9	75.982	712	2.88632e+06	6.82767e+06	409945	2.59864e+06	0.422738	0.00431892	0.0019411
gloA	lactoylglutathione lyase	gi|33591308	BP0038	central/intermediary metabolism	Cytoplasmic	4	32.1	14.808	131	1.33757e+06	0	1.46682e+06		Biofilm unique
metX	homoserine O-acetyltransferase	gi|33591314	BP0047	amino acid biosynthesis	Unknown	9	38.6	44.704	415	4166050	0	303214		Biofilm unique
htpG	chaperone protein HtpG	gi|33591335	BP0074	cell processes	Cytoplasmic	43	72.8	71.153	635	1.31032e+07	2.54966e+07	1.27061e+06	4.86633e+06	0.513919	0.00012594	9.63353e-05
-	glutathione S-transferase	gi|33591336	BP0075	miscellaneous	Cytoplasmic	7	57.3	22.788	206	5968950	0	1.15851e+06		Biofilm unique
ffh	signal recognition particle protein	gi|33591340	BP0079	transport/binding proteins	CytoplasmicMembrane	10	29.2	50.664	469	224350	3.03799e+06	549543	730959	0.443089	1.97849e-05	2.07408e-05
bplD	UDP-N-acetylglucosamine 2-epimerase	gi|33591348	BP0090	cell surface	Cytoplasmic	6	23.5	39.316	362	1601125	255132	419405	395278	2.09189	0.000192732	0.000139542
bplA	oxidoreductase	gi|33591351	BP0093	cell surface	Unknown	8	28.9	38.846	350	948167	2868000	855081	501061	0.495903	0.000786182	0.000446859
-	penicillin-binding protein	gi|33591361	BP0102	cell surface	CytoplasmicMembrane	15	48.6	44.879	418	4933200	14927025	656629	5.49172e+06	0.330488	0.00128198	0.000676778
-	class IV aminotransferase	gi|33591362	BP0103	miscellaneous	Cytoplasmic	16	66.6	32.296	299	1.44968e+07	18793000	2.08379e+06	8.57619e+06	0.771395	0.260646	0.0636237
-	hypothetical protein	gi|33591363	BP0104	conserved hypothetical	Unknown	2	30.8	10.212	91	0	878067		961928	Plank unique
lipA	lipoyl synthase	gi|33591365	BP0106	cofactor biosynthesis	Cytoplasmic	4	19.5	37.103	333	0	2.10506e+06		423173	Plank unique
metC	cystathionine beta-lyase	gi|33591370	BP0112	amino acid biosynthesis	Cytoplasmic	11	45.8	43.323	397	8.62016e+06	468117	1.61675e+06	1.14665e+06	3.06909	1.48512e-06	3.35968e-06
dsbA	thiol:disulfide interchange protein DsbA	gi|33591371	BP0113	cell processes	Periplasmic	5	27.8	22.784	209	0	3.3648e+07		3.1308e+07	Plank unique
argS	arginine--tRNA ligase	gi|33591373	BP0115	macromolecule synthesis/modification	Cytoplasmic	21	48.4	65.304	595	6177800	3719850	2.57158e+06	605466	1.66077	0.0458682	0.0144598
-	hypothetical protein	gi|33591374	BP0116	unknown	Unknown	5	45.2	13.903	126	5.34273e+06	1583400	4.35676e+06	1.26567e+06	3.37422	0.0698413	0.0209263
-	hypothetical protein	gi|33591375	BP0117	unknown	Unknown	3	35.3	12.702	119	0	1107800		1.27739e+06	Plank unique
-	glycerol-3-phosphate ABC transporter substrate-binding protein	gi|33591379	BP0121	transport/binding proteins	Periplasmic	12	32.8	47.151	430	0	7.35754e+06		3.99913e+06	Plank unique
leuA	2-isopropylmalate synthase	gi|33591386	BP0131	amino acid biosynthesis	Cytoplasmic	18	49.3	63.073	566	1.48132e+06	2.67092e+06	351802	839633	0.55461	0.00947805	0.00378229
-	membrane protein	gi|33591387	BP0132	cell surface	CytoplasmicMembrane	6	32.6	23.912	215	3581350	1461025	1.3145e+06	318274	2.45126	0.0032643	0.00151841
ilvA	threonine dehydratase	gi|33591392	BP0139	amino acid biosynthesis	Cytoplasmic	17	46.4	55.361	502	3.99811e+06	848592	938579	1.35019e+06	1.57049	0.000852373	0.000480277
-	iron-sulfur binding oxidase	gi|33591393	BP0141	miscellaneous	Cytoplasmic	12	14.2	144.15	1299	3.48326e+06	0	1.07272e+06		Biofilm unique
ubiE	ubiquinone/menaquinone biosynthesis C-methyltransferase	gi|33591410	BP0161	cofactor biosynthesis	Cytoplasmic	9	38.8	28.476	258	1263850	0	660222		Biofilm unique
-	membrane protein	gi|33591411	BP0162	cell surface	CytoplasmicMembrane	15	64.4	35.054	340	33060250	1.50854e+07	5.96918e+06	733101	2.19154	2.53792e-05	2.54066e-05
rhlE	ATP-dependent RNA helicase	gi|33591417	BP0170	macromolecule synthesis/modification	Cytoplasmic	12	37.2	50.713	476	2107850	0	679917		Biofilm unique
prfC	peptide chain release factor 3	gi|33591419	BP0172	macromolecule synthesis/modification	Cytoplasmic	8	30.8	60.221	543	2745100	0	2.17159e+06		Biofilm unique
bfr	bacterioferritin	gi|33591421	BP0174	adaptation	Cytoplasmic	6	44.3	18.269	158	4.21591e+06	0	665808		Biofilm unique
-	lipoprotein	gi|33591424	BP0178	unknown	Unknown	11	40.2	28.449	271	1895350	2.55002e+06	1.13328e+06	201439	0.891924	0.193761	0.0493809
metG	methionine--tRNA ligase	gi|33591426	BP0180	macromolecule synthesis/modification	Cytoplasmic	34	67.9	76.499	692	5.65886e+06	6.77553e+06	919666	1.44005e+06	0.83519	0.140496	0.0377593
dcd	deoxycytidine triphosphate deaminase	gi|33591431	BP0185	central/intermediary metabolism	Cytoplasmic	9	53.5	20.885	187	1.37772e+07	9.09219e+06	801101	2.12293e+06	1.51527	0.00049377	0.000302853
-	Orn/Arg/Lys decarboxylase	gi|33591435	BP0190	small molecule degradation	Cytoplasmic	31	60.2	85.425	756	1.18108e+07	5.83581e+06	2.57516e+06	985735	2.02385	0.000343677	0.000224333
gcvT	glycine cleavage system aminomethyltransferase	gi|33591440	BP0195	small molecule degradation	Cytoplasmic	6	26.8	39.349	366	2833550	591250	461333	916020	1.59749	0.000321204	0.000211406
gcvH	glycine cleavage system protein H	gi|33591441	BP0196	small molecule degradation	Unknown	4	33.9	13.117	124	1878800	19762475	1.49169e+06	1.71219e+07	0.0950691	0.0289228	0.00966765
gcvP	glycine dehydrogenase	gi|33591442	BP0197	small molecule degradation	Cytoplasmic	18	30.1	102.08	954	0	1688950		212119	Plank unique
-	hypothetical protein	gi|33591444	BP0199	conserved hypothetical	Cytoplasmic	11	44.4	42.718	403	7.28343e+06	4.88427e+06	960017	2.55253e+06	1.24267	0.0565904	0.0173868
-	exported protein	gi|33591445	BP0200	cell surface	Unknown	13	47.2	34.255	322	0	1.06366e+07		2.87308e+06	Plank unique
-	exported protein	gi|33591449	BP0205	cell surface	Unknown	18	79.8	19.37	188	5.19891e+07	8.09942e+07	4.47972e+06	8.62601e+06	0.641887	2.57243e-05	2.54244e-05
thiC	phosphomethylpyrimidine synthase	gi|33591450	BP0206	cofactor biosynthesis	Unknown	28	48.5	70.968	637	4.01888e+06	6.46607e+06	792974	1.08019e+06	0.621534	0.0011912	0.000638992
sphB1	autotransporter subtilisin-like protease	gi|33591460	BP0216	pathogenicity	Unknown	31	39.4	99.647	932	12682750	11373525	1.77442e+06	1.87831e+06	1.11511	0.242889	0.0601725
-	3-hydroxybutyryl-CoA dehydrogenase	gi|33591461	BP0217	small molecule degradation	Cytoplasmic	6	36.1	33.711	310	1717865	0	886752		Biofilm unique
catI	3-oxoadipate CoA-transferase subunit A	gi|33591465	BP0221	small molecule degradation	Cytoplasmic	13	67.1	24.184	228	3.95788e+06	1.41796e+06	2.34757e+06	1.81456e+06	1.67475	0.0624085	0.0189988
catJ	3-oxoadipate CoA-transferase subunit B	gi|33591466	BP0222	small molecule degradation	Cytoplasmic	5	29.4	22.856	214	3.85534e+06	1.80833e+06	3.1344e+06	1.48145e+06	2.13199	0.178699	0.0459828
-	hypothetical protein	gi|33591468	BP0224	conserved hypothetical	Unknown	5	77.6	11.025	98	7.72194e+06	2.89823e+06	2.40333e+06	3.43643e+06	1.33218	0.0182344	0.00652097
psiF	phosphate starvation-inducible protein	gi|33591471	BP0227	adaptation	Unknown	13	60.7	11.65	107	2.29139e+06	7.47761e+06	273843	2.88842e+06	0.306434	0.00138068	0.000717492
-	GntR family transcriptional regulator	gi|33591475	BP0233	regulation	Cytoplasmic	6	31.6	26.906	247	2.69651e+06	0	1.40933e+06		Biofilm unique
pcnB	poly(A) polymerase	gi|33591480	BP0239	macromolecule synthesis/modification	Cytoplasmic	15	39.9	51.864	451	3.30381e+06	7.49723e+06	227617	2.65104e+06	0.44067	0.00315818	0.0014742
-	hypothetical protein	gi|33591481	BP0240	conserved hypothetical	Cytoplasmic	7	48.7	25.727	232	3053100	1937350	464784	3.0141e+06	0.525305	0.391233	0.0903602
purM	phosphoribosylformylglycinamidine cyclo-ligase	gi|33591483	BP0242	ribonucleotide biosynthesis	Cytoplasmic	16	63.9	36.79	349	11707950	7195125	1.37987e+06	1.76105e+06	1.62721	0.00058638	0.000351163
amiC	N-acetylmuramoyl-L-alanine amidase	gi|33591487	BP0246	macromolecule degradation	Cytoplasmic	5	16.9	45.559	414	0	2.59549e+06		904087	Plank unique
fumC	fumarate hydratase	gi|33591489	BP0248	energy metabolism	Cytoplasmic	23	74.7	49.505	463	16996075	3.36031e+06	3.78101e+06	652401	5.05788	5.57727e-06	7.74649e-06
-	exported protein	gi|33591491	BP0250	cell surface	Unknown	21	80.1	34.534	327	4.52487e+07	42749000	5.1735e+06	2.00133e+07	1.05847	0.773134	0.157509
ggt	gamma-glutamyltranspeptidase	gi|33591493	BP0252	cofactor biosynthesis	Periplasmic	21	52.1	62.247	584	4359475	3.27374e+06	1.57978e+06	725990	1.33165	0.157095	0.04114
-	hypothetical protein	gi|33591497	BP0258	conserved hypothetical	Cytoplasmic	4	28.2	21	181	924200	0	1.01842e+06		Biofilm unique
cydA	cytochrome D ubiquinol oxidase subunit I	gi|33591498	BP0259	energy metabolism	CytoplasmicMembrane	8	21.3	59.486	539	7.59186e+06	1.97398e+06	1.03643e+06	1.57229e+06	3.20497	2.57892e-05	2.54244e-05
apt	adenine phosphoribosyltransferase	gi|33591503	BP0264	central/intermediary metabolism	Cytoplasmic	6	52.2	20.202	182	4.65147e+06	942917	1.65158e+06	2.30966e+06	0.822177	0.00950339	0.00378229
sspA	stringent starvation protein A	gi|33591510	BP0274	adaptation	Cytoplasmic	12	70	23.842	203	36148750	8893600	3.24521e+06	4.33182e+06	4.06458	2.25498e-07	8.80375e-07
petC	cytochrome C1	gi|33591511	BP0275	energy metabolism	CytoplasmicMembrane	14	52.5	31.39	282	8.11967e+06	7161175	1.12966e+06	1.75054e+06	1.13385	0.286092	0.068208
petA	ubiquinol-cytochrome C reductase iron-sulfur subunit	gi|33591513	BP0277	energy metabolism	CytoplasmicMembrane	6	51.2	22.849	213	3307200	7.01491e+06	902748	490597	0.471453	4.86374e-06	7.07107e-06
-	hypothetical protein	gi|33591515	BP0279	conserved hypothetical	Cytoplasmic	9	43.4	27.769	258	3.02042e+06	5290775	566509	1.52444e+06	0.570884	0.00655222	0.00270705
ilvD	dihydroxy-acid dehydratase	gi|33591525	BP0289	amino acid biosynthesis	Cytoplasmic	26	59.3	65.591	619	4.46299e+06	10958800	425315	898570	0.407252	1.8718e-08	1.77696e-07
hemL	glutamate-1-semialdehyde 2,1-aminomutase	gi|33591546	BP0315	cofactor biosynthesis	Cytoplasmic	17	59	44.844	427	1.13708e+07	1.92728e+07	694111	4.33171e+06	0.589992	0.00131004	0.000688857
thiD	phosphomethylpyrimidine kinase	gi|33591548	BP0317	cofactor biosynthesis	Unknown	5	42.9	29.144	282	1.60789e+06	341433	256913	836337	0.784873	0.00530598	0.00227702
apaH	bis(5'-nucleosyl)-tetraphosphatase	gi|33591555	BP0324	central/intermediary metabolism	Cytoplasmic	9	51.3	30.538	277	1776550	0	158046		Biofilm unique
-	exported protein	gi|33591565	BP0334	cell surface	Unknown	5	29.6	33.857	331	607473	0	719061		Biofilm unique
-	GntR family transcriptional regulator	gi|33591585	BP0356	regulation	Cytoplasmic	6	33.3	26.172	240	0	677533		759542	Plank unique
-	extracellular solute-binding protein	gi|33591592	BP0363	transport/binding proteins	Cytoplasmic	5	29.7	25.78	246	0	977964		508888	Plank unique
gdhA	glutamate dehydrogenase	gi|33591596	BP0368	amino acid biosynthesis	Unknown	29	74	48.612	447	8.09321e+06	1.67551e+07	639202	2.51902e+06	0.48303	9.85245e-06	1.21332e-05
-	endonuclease	gi|33591597	BP0369	macromolecule synthesis/modification	Cytoplasmic	7	32.4	30.198	262	0	1.28038e+06		1.07058e+06	Plank unique
pyrE	orotate phosphoribosyltransferase	gi|33591598	BP0370	ribonucleotide biosynthesis	Cytoplasmic	11	63.8	23.314	224	9.02348e+06	5.70036e+06	2.94117e+06	449899	1.58297	0.0209844	0.00740491
gatB	aspartyl/glutamyl-tRNA amidotransferase subunit B	gi|33591599	BP0371	macromolecule synthesis/modification	Unknown	23	65.9	52.332	484	6568550	5.55024e+06	1.17855e+06	1.06467e+06	1.18347	0.147372	0.039211
gatA	aspartyl/glutamyl-tRNA amidotransferase subunit A	gi|33591600	BP0372	macromolecule synthesis/modification	Cytoplasmic	23	65.8	53.416	512	6.03912e+06	7.50999e+06	1.34557e+06	1.71811e+06	0.804144	0.129759	0.035666
gatC	aspartyl/glutamyl-tRNA amidotransferase subunit C	gi|33591601	BP0373	macromolecule synthesis/modification	Cytoplasmic	8	88.2	11.237	102	4.91338e+06	7.21831e+06	1.34043e+06	1.38642e+06	0.680683	0.0151007	0.00554947
mreB	cell shape-determining protein MreB	gi|33591602	BP0374	cell surface	Cytoplasmic	22	67.1	36.845	347	13189100	1.19856e+07	2.03187e+06	3.87327e+06	1.10042	0.51558	0.113748
mreC	cell shape-determining protein MreC	gi|33591603	BP0375	cell surface	Unknown	6	29.9	31.637	294	1.29324e+06	192785	1.42689e+06	253521	5.03114	0.0925184	0.0267568
ldh	L-lactate dehydrogenase	gi|33591607	BP0379	energy metabolism	Cytoplasmic	15	56.7	37.214	351	2.02764e+07	29754250	2.84175e+06	5.26801e+06	0.681463	0.00306586	0.00143614
-	Sodium:sulfate symportert	gi|33591608	BP0380	transport/binding proteins	CytoplasmicMembrane	6	12.1	52.525	497	423413	0	472571		Biofilm unique
argB	acetylglutamate kinase	gi|33591611	BP0383	amino acid biosynthesis	Cytoplasmic	16	76.7	31.754	300	6.14564e+06	7.75919e+06	894198	2.05936e+06	0.792047	0.108827	0.0307383
-	exported protein	gi|33591612	BP0385	cell surface	CytoplasmicMembrane	23	82.1	28.524	262	7.81232e+07	8075370	2.1997e+07	6.74792e+06	6.4495	2.16687e-05	2.22065e-05
-	thioredoxin	gi|33591613	BP0386	cofactor biosynthesis	CytoplasmicMembrane	8	44.8	18.076	163	1.10502e+07	0	2.77896e+06		Biofilm unique
-	exported protein	gi|33591614	BP0387	cell surface	Periplasmic	17	74.5	24.858	247	2.49359e+07	1.53298e+07	2.94006e+06	1.91028e+06	1.62663	5.29141e-05	4.59969e-05
-	exported protein	gi|33591626	BP0403	cell surface	Unknown	7	31.2	52.099	503	1.33268e+06	0	1.5094e+06		Biofilm unique
-	universal stress protein	gi|33591631	BP0410	adaptation	Unknown	6	58.3	16.344	156	6.29013e+07	0	1.81594e+07		Biofilm unique
-	GntR family transcriptional regulator	gi|33591647	BP0428	regulation	Cytoplasmic	7	52.5	24.191	219	1812000	0	418206		Biofilm unique
argD	acetylornithine transaminase	gi|33591665	BP0451	small molecule degradation	Cytoplasmic	26	80.1	42.88	396	20060250	8.96423e+06	4.05726e+06	5.11366e+06	2.23781	0.0019372	0.0009799
-	exported protein	gi|33591666	BP0452	cell surface	Unknown	5	27.4	33.147	321	903400	0	1.06125e+06		Biofilm unique
-	exported protein	gi|33591668	BP0454	cell surface	Unknown	11	45.3	33.455	320	3.10267e+06	4.82001e+06	516611	3.86919e+06	0.536421	0.306502	0.0721687
topB	DNA topoisomerase III	gi|33591673	BP0460	macromolecule synthesis/modification	Cytoplasmic	44	60.3	96.532	875	1.05514e+07	8514825	1.35612e+06	2.98408e+06	1.23918	0.158994	0.0415554
-	aldehyde dehydrogenase	gi|33591678	BP0465	miscellaneous	Cytoplasmic	18	63.7	50.648	477	6205950	3.02477e+06	1.02823e+06	453887	2.05171	4.02967e-05	3.64714e-05
-	choloylglycine hydrolase	gi|33591686	BP0474	small molecule degradation	Unknown	6	21.7	38.943	355	0	978704		133273	Plank unique
rne	ribonuclease E	gi|33591687	BP0475	macromolecule synthesis/modification	Cytoplasmic	46	51.4	113.02	1042	8450725	1.37398e+07	1.06716e+06	3.71328e+06	0.615053	0.00732489	0.0030076
lldD	L-lactate dehydrogenase	gi|33591694	BP0484	energy metabolism	Cytoplasmic	20	61.5	42.129	387	2.14384e+07	16604500	3.71392e+06	1.35359e+06	1.29112	0.0134482	0.0050699
gyrB	DNA gyrase subunit B	gi|33591698	BP0489	macromolecule synthesis/modification	Cytoplasmic	39	52.4	89.835	817	8.91678e+06	6719475	1.65487e+06	2.08492e+06	1.32701	0.0707435	0.0210544
dnaN	DNA polymerase III subunit beta	gi|33591699	BP0490	macromolecule synthesis/modification	Cytoplasmic	26	67.5	41.257	369	8614050	13995325	1.34569e+06	1.10262e+07	0.615495	0.26279	0.0639124
-	membrane protein insertase YidC	gi|33591704	BP0495	cell surface	CytoplasmicMembrane	17	50.1	61.631	563	5.22319e+07	1.56297e+07	8.9905e+06	2.78307e+06	3.34184	2.47519e-06	4.51953e-06
-	LysR family transcriptional regulator	gi|33591706	BP0498	regulation	Cytoplasmic	6	29.6	34.143	307	1.0233e+06	0	613987		Biofilm unique
-	hypothetical protein	gi|33591707	BP0499	pathogenicity	Unknown	3	31.8	13.918	132	1.78938e+07	3.01308e+07	1.14919e+06	6.88901e+06	0.593871	0.00158186	0.000812515
-	hypothetical protein	gi|33591708	BP0500	pathogenicity	OuterMembrane	28	56.9	68.647	656	1.79149e+06	1.36985e+07	288575	2.1272e+06	0.130781	9.01511e-08	4.44434e-07
-	integrase	gi|33591710	BP0502	phage-related or transposon-related	Cytoplasmic	10	34.7	37.471	329	1.79657e+06	1.40897e+06	374534	736913	1.06258	0.277475	0.0669687
-	hypothetical protein	gi|33591714	BP0506	unknown	Cytoplasmic	11	49.6	42.706	395	1716800	3.22094e+06	281107	722832	0.533012	0.000779587	0.000445351
-	hypothetical protein	gi|33591728	BP0521	conserved hypothetical	Unknown	4	29.7	11.954	111	66976.7	3899225	164059	1.03398e+06	0.103062	4.27971e-06	6.54468e-06
-	transcriptional regulator	gi|33591738	BP0533	regulation	Cytoplasmic	4	24.4	26.265	246	2142800	0	1.14637e+06		Biofilm unique
-	carboxymuconolactone decarboxylase	gi|33591740	BP0535	miscellaneous	Unknown	12	89.2	11.564	111	2.12072e+07	59481000	2.21975e+06	2.48873e+07	0.356537	0.00377052	0.00171784
-	transcriptional regulator	gi|33591745	BP0541	regulation	Cytoplasmic	2	6.7	24.832	224	0	53749.3		68711.6	Plank unique
rimO	ribosomal protein S12 methylthiotransferase RimO	gi|33591749	BP0545	conserved hypothetical	Cytoplasmic	5	19.6	48.958	439	0	930558		727334	Plank unique
def	peptide deformylase	gi|33591756	BP0552	macromolecule synthesis/modification	Cytoplasmic	7	62.9	19.329	170	5462275	2785300	1.35392e+06	1.53986e+06	1.63426	0.00952436	0.00378229
hmgcL	hydroxymethylglutaryl-CoA lyase	gi|33591760	BP0556	small molecule degradation	Cytoplasmic	11	45.4	31.823	302	5.38307e+06	4184600	1.06465e+06	1.22877e+06	1.2864	0.101123	0.0289933
-	amino acid ABC transporter substrate-binding protein	gi|33591762	BP0558	transport/binding proteins	Periplasmic	17	75.1	36.14	338	1.67302e+07	8.58473e+06	3.49786e+06	5.87416e+06	1.94884	0.0153423	0.00562274
-	exported protein	gi|33591764	BP0561	cell surface	Periplasmic	7	37.4	33.655	321	5.65434e+06	1.80181e+06	2.01733e+06	1.51617e+06	2.0921	0.00385003	0.00174378
-	exported protein	gi|33591765	BP0562	cell surface	Unknown	8	59.5	17.187	163	0	4.17469e+07		1.64497e+07	Plank unique
-	two-component sensor kinase	gi|33591774	BP0571	regulation	CytoplasmicMembrane	7	13.8	83.523	769	1.46642e+06	0	1.61008e+06		Biofilm unique
-	two-component response regulator	gi|33591775	BP0572	regulation	Cytoplasmic	8	39.3	25.43	229	22862750	1908500	5.15455e+06	4.67485e+06	1.99657	2.38063e-05	2.41696e-05
secB	protein translocase subunit SecB	gi|33591803	BP0604	transport/binding proteins	Cytoplasmic	5	53.7	19.081	175	3.15848e+07	6.69683e+07	6.88329e+06	4.6296e+06	0.471638	1.06201e-06	2.61142e-06
grxC	glutaredoxin 3	gi|33591804	BP0605	cofactor biosynthesis	Unknown	5	68.6	9.5599	86	1.80547e+06	5549325	1.96242e+06	1.58007e+06	0.488023	0.00453776	0.00203259
-	hypothetical protein	gi|33591805	BP0606	conserved hypothetical	Cytoplasmic	6	56.4	14.96	140	1.04029e+07	1966900	1.11673e+06	3.06445e+06	1.763	8.50844e-05	6.94554e-05
gpmA	2,3-bisphosphoglycerate-dependent phosphoglycerate mutase	gi|33591806	BP0607	energy metabolism	Cytoplasmic	18	85.2	28.21	250	1.34259e+07	9.56664e+06	1.25267e+06	1.60604e+06	1.40341	0.000920268	0.000514251
ctpA	carboxy-terminal processing protease	gi|33591808	BP0609	macromolecule degradation	CytoplasmicMembrane	19	44.9	51.17	481	1872975	9.68131e+06	397680	2.06815e+06	0.193463	3.81476e-06	6.03406e-06
-	enoyl-CoA hydratase/isomerase	gi|33591823	BP0627	miscellaneous	Cytoplasmic	9	49.8	27.889	261	4.10186e+06	0	425591		Biofilm unique
-	pyruvate dehydrogenase component E1 subunit beta	gi|33591824	BP0628	miscellaneous	Cytoplasmic	4	23.5	34.586	324	3.34772e+06	0	512796		Biofilm unique
-	zinc-binding dehydrogenase	gi|33591852	BP0659	miscellaneous	Cytoplasmic	10	48.3	34.427	327	1.92837e+06	271567	275619	665200	1.18348	0.000216534	0.00015264
-	hypothetical protein	gi|33591856	BP0663	conserved hypothetical	Unknown	11	49.2	32.032	297	3.51977e+06	0	3.20279e+06		Biofilm unique
-	exported protein	gi|33591857	BP0664	cell surface	Cytoplasmic	15	71.7	35.856	339	9.91731e+06	1.01828e+07	4.42463e+06	2.32365e+06	0.973929	0.899055	0.17905
-	thymidine diphosphoglucose 4,6-dehydratase	gi|33591858	BP0665	central/intermediary metabolism	Cytoplasmic	7	29.8	35.326	326	0	791867		871305	Plank unique
glmS	glucosamine--fructose-6-phosphate aminotransferase	gi|33591859	BP0666	central/intermediary metabolism	Cytoplasmic	34	60.5	66.906	610	2.38657e+07	8.66973e+06	2.01097e+06	3.48084e+06	2.75276	3.20306e-06	5.32138e-06
-	AsnC family transcription regulator	gi|33591860	BP0667	regulation	Cytoplasmic	10	66	17.912	162	3.03682e+06	3235450	303107	1.80033e+06	0.782173	0.795264	0.161249
-	glutaredoxin	gi|33591873	BP0680	conserved hypothetical	Unknown	4	43.5	11.854	108	2222975	3.64937e+06	1.25659e+06	2.22195e+06	0.60914	0.20104	0.05075
-	4,5-dihydroxyphthalate decarboxylase	gi|33591876	BP0683	small molecule degradation	Cytoplasmic	20	69.5	37.857	331	3.40767e+07	1.06668e+07	1.28085e+07	9.40786e+06	3.19466	0.00478252	0.00210675
-	nucleotide-binding protein	gi|33591881	BP0690	conserved hypothetical	Unknown	9	45.2	32.517	290	2.78311e+06	336383	2.16467e+06	823968	2.06841	0.0270638	0.00911497
-	HPr kinase/phosphorylase	gi|33591883	BP0693	regulation	Cytoplasmic	7	37	33.688	308	2043825	0	1.65523e+06		Biofilm unique
rpoP	nitrogen regulatory IIA protein	gi|33591884	BP0694	regulation	Cytoplasmic	6	55.6	16.25	151	1.85575e+06	2.79006e+06	625326	423749	0.665131	0.0126836	0.00482101
-	ABC transporter ATP-binding protein	gi|33591885	BP0697	transport/binding proteins	Cytoplasmic	12	62	28.364	263	2.95898e+06	0	223676		Biofilm unique
-	exported protein	gi|33591886	BP0698	cell surface	Unknown	5	26.7	22.185	206	858712	7.59122e+06	228765	800808	0.113119	2.36629e-09	6.30583e-08
-	hydrolase	gi|33591888	BP0700	miscellaneous	Cytoplasmic	9	57.4	21.034	202	3865650	1.17852e+06	1.22382e+06	666035	3.28009	0.000811466	0.00045911
purT	phosphoribosylglycinamide formyltransferase 2	gi|33591890	BP0702	ribonucleotide biosynthesis	CytoplasmicMembrane	17	55.7	43.277	404	3445325	6824925	673588	1.33665e+06	0.504815	0.000250762	0.000168645
-	hypothetical protein	gi|33591893	BP0707	conserved hypothetical	Unknown	5	83.3	9.8958	102	432733	8489650	494412	1.47195e+06	0.101944	1.69868e-07	7.05486e-07
aspS	aspartate--tRNA ligase	gi|33591895	BP0709	macromolecule synthesis/modification	Cytoplasmic	44	68.3	67.165	596	18843250	4.19556e+07	4.65155e+06	1.14054e+07	0.449124	0.000985868	0.00053973
-	carboxyvinyl-carboxyphosphonate phosphorylmutase	gi|33591899	BP0718	central/intermediary metabolism	Cytoplasmic	9	43.8	31.335	290	2214125	0	1.11815e+06		Biofilm unique
-	exported protein	gi|33591911	BP0732	cell surface	Unknown	9	31.6	45.781	421	2.42408e+06	0	2.68503e+06		Biofilm unique
-	exported protein	gi|33591914	BP0735	cell surface	Unknown	5	31.6	21.186	196	0	1.55296e+06		1.31486e+06	Plank unique
-	transcriptional regulator	gi|33591920	BP0744	regulation	Periplasmic	3	27.2	16.156	147	0	1300100		1.52474e+06	Plank unique
proB	glutamate 5-kinase	gi|161610762	BP0746	amino acid biosynthesis	Cytoplasmic	6	23.5	40.292	378	0	258122		282957	Plank unique
obgE	GTPase Obg	gi|33591923	BP0747	miscellaneous	Unknown	6	25.2	40.578	377	0	546325		427798	Plank unique
rpmA	50S ribosomal protein L27	gi|33591924	BP0748	ribosome constituents	Cytoplasmic	4	59.3	8.9572	86	5.69867e+06	2.77672e+06	1.45407e+06	4.33427e+06	0.684101	0.148517	0.0394369
rplU	50S ribosomal protein L21	gi|33591925	BP0749	ribosome constituents	Cytoplasmic	4	54.4	11.547	103	5.13124e+06	37044500	2.50083e+06	7.85901e+06	0.138516	2.59147e-06	4.65621e-06
ispB	octaprenyl-diphosphate synthase	gi|33591927	BP0751	cofactor biosynthesis	Cytoplasmic	11	53.3	34.873	321	4.92821e+06	4.52194e+06	1.38035e+06	1.02592e+06	1.08984	0.575642	0.123699
cyaA	bifunctional hemolysin-adenylate cyclase	gi|33591934	BP0760	pathogenicity	Extracellular	90	63.4	177.52	1706	28563625	1.86677e+07	1.02657e+07	1.83574e+06	1.53011	0.0424536	0.0134792
cyaD	cyclolysin secretion protein CyaD	gi|33591936	BP0762	pathogenicity	CytoplasmicMembrane	5	10.9	48.053	440	0	294520		338176	Plank unique
-	Zinc-binding dehydrogenase	gi|33591950	BP0777	miscellaneous	Cytoplasmic	16	62.1	36.051	335	5146075	3.02998e+06	618653	1.28861e+06	1.69838	0.00464186	0.00207224
-	hypothetical protein	gi|33591952	BP0779	unknown	Cytoplasmic	3	12.4	41.574	372	597219	0	160200		Biofilm unique
ilvB	acetolactate synthase large subunit	gi|33591957	BP0784	miscellaneous	Cytoplasmic	9	21.5	59.573	564	1471975	0	1.2058e+06		Biofilm unique
ilvI	acetolactate synthase large subunit	gi|33591960	BP0789	amino acid biosynthesis	Cytoplasmic	17	33.8	63.008	571	1796425	2242160	164687	1.16992e+06	0.667669	0.377176	0.0872652
ilvH	acetolactate synthase small subunit	gi|33591961	BP0790	amino acid biosynthesis	Cytoplasmic	5	39.3	18.127	163	0	1.32984e+06		696879	Plank unique
ilvC	ketol-acid reductoisomerase	gi|33591962	BP0791	amino acid biosynthesis	Cytoplasmic	24	82	36.206	338	3.96788e+07	3.61916e+07	5.71249e+06	2.15945e+07	1.09636	0.710159	0.148081
rpsO	30S ribosomal protein S15	gi|33591965	BP0794	ribosome constituents	Cytoplasmic	8	75.3	10.268	89	1060395	20463250	1.0397e+06	6.19511e+06	0.0777292	1.91289e-05	2.03277e-05
pnp	polyribonucleotide nucleotidyltransferase	gi|33591966	BP0795	macromolecule degradation	Cytoplasmic	33	56.6	77.341	719	1.99039e+07	2.83021e+07	3.00765e+06	6.258e+06	0.703267	0.0142206	0.00531411
-	zinc-binding dehydrogenase	gi|33591971	BP0800	miscellaneous	Cytoplasmic	14	72	33.69	325	2.01163e+07	3.54452e+06	2.99013e+06	2.86411e+06	3.78356	1.90572e-06	3.90917e-06
tpiA	triosephosphate isomerase	gi|33591972	BP0801	energy metabolism	Cytoplasmic	17	92.7	25.818	248	2.91052e+07	3.50662e+07	6.198e+06	1.04554e+07	0.830007	0.257306	0.0629238
-	azurin	gi|33591992	BP0824	energy metabolism	Periplasmic	7	51.3	15.973	150	92036000	3.23149e+07	5.28629e+06	1.84255e+07	2.8481	1.7754e-05	1.90969e-05
-	outer membrane porin protein	gi|33592006	BP0840	cell surface	OuterMembrane	22	71.7	41.045	385	1.76746e+07	1.87024e+06	4.60428e+06	644149	9.45043	8.27736e-06	1.04907e-05
nuoB	NADH-quinone oxidoreductase subunit B	gi|33592008	BP0842	energy metabolism	CytoplasmicMembrane	10	77.2	17.425	158	8.49813e+06	9257900	1.61657e+06	1.45403e+06	0.917933	0.412075	0.0943548
nuoC	NADH-quinone oxidoreductase subunit C	gi|33592009	BP0843	energy metabolism	Cytoplasmic	11	43	23.92	207	6.27088e+06	6.42238e+06	578170	834702	0.976411	0.722369	0.150148
nuoD	NADH-quinone oxidoreductase subunit D	gi|33592010	BP0844	energy metabolism	Cytoplasmic	22	65.3	47.458	418	8.58287e+06	6094125	938761	1.33311e+06	1.40838	0.00385368	0.00174378
nuoE	NADH-quinone oxidoreductase subunit E	gi|33592011	BP0845	energy metabolism	Cytoplasmic	5	25.6	18.008	164	2232675	4.93306e+06	3.81748e+06	473685	1.35778	0.116263	0.0324254
nuoF	NADH-quinone oxidoreductase subunit F	gi|33592012	BP0846	energy metabolism	Cytoplasmic	20	60.7	49.942	455	7.53488e+06	9541425	1.23091e+06	2.05138e+06	0.789702	0.0670046	0.020213
nuoG	NADH-quinone oxidoreductase subunit G	gi|33592013	BP0847	energy metabolism	Cytoplasmic	44	81.8	81.183	775	12776925	8.71103e+06	2.53726e+06	1.40915e+06	1.46675	0.00642194	0.00266981
nuoI	NADH-quinone oxidoreductase subunit I	gi|33592015	BP0849	energy metabolism	Cytoplasmic	9	48.1	18.833	162	2550300	5864925	378126	3.08419e+06	0.362366	0.0259097	0.00886087
nuoJ	NADH-quinone oxidoreductase subunit J	gi|33592016	BP0850	energy metabolism	CytoplasmicMembrane	3	13.5	23.477	215	780917	3.95938e+06	903262	2.47645e+06	0.32872	0.0144472	0.00536863
nuoL	NADH-quinone oxidoreductase subunit L	gi|33592018	BP0852	energy metabolism	CytoplasmicMembrane	4	7.5	73.176	670	4.79984e+06	0	1.16842e+06		Biofilm unique
bfrD	TonB-dependent receptor BfrD	gi|33592022	BP0856	pathogenicity	OuterMembrane	14	21.3	81.58	743	2.37424e+07	2.59316e+07	2.4959e+06	2.00173e+06	0.915579	0.124669	0.0344809
serB	phosphoserine phosphatase	gi|33592029	BP0863	amino acid biosynthesis	Cytoplasmic	9	56.6	30.42	286	6.75478e+06	2779600	878555	4.30756e+06	0.810043	0.0511359	0.0159251
fbp	fructose-1,6-bisphosphatase	gi|33592034	BP0868	central/intermediary metabolism	Cytoplasmic	17	49.3	37.197	339	9.62656e+06	6.36832e+06	2.20836e+06	2.37027e+06	1.51163	0.0334707	0.0109945
pepN	aminopeptidase	gi|33592035	BP0869	macromolecule degradation	Unknown	49	66.7	99.689	902	5.00926e+06	8523300	658968	5.11379e+06	0.587713	0.125994	0.0347029
-	exported protein	gi|33592036	BP0870	cell surface	Unknown	2	10.6	23.688	218	1.48889e+06	0	799605		Biofilm unique
tpm	thiopurine S-methyltransferase	gi|33592039	BP0873	central/intermediary metabolism	Cytoplasmic	7	44.7	24.746	219	1.76928e+06	1792350	987854	1.9637e+06	0.592278	0.979999	0.191726
pmi	mannose-6-phosphate isomerase	gi|33592056	BP0894	small molecule degradation	Unknown	3	17.9	41.832	379	1.16937e+06	466050	1.31119e+06	1.14158e+06	0.836367	0.345086	0.0805409
-	oxidoreductase	gi|33592062	BP0900	miscellaneous	Cytoplasmic	6	36.7	29.554	275	4.88878e+06	552333	834811	855697	2.95038	4.64295e-06	6.85867e-06
-	peptidase	gi|33592068	BP0906	macromolecule degradation	Unknown	38	73	71.075	637	1.02215e+07	14681500	1.27206e+06	1.00092e+07	0.696217	0.304332	0.0717849
-	phage-like protein	gi|33592094	BP0937	phage-related or transposon-related	Cytoplasmic	4	24.6	14.09	130	2.84409e+06	4.30409e+06	1.44833e+06	780276	0.792945	0.0548143	0.0169192
ubiG	3-demethylubiquinone-9 3-methyltransferase	gi|33592099	BP0942	cofactor biosynthesis	Cytoplasmic	4	38.2	25.991	241	533870	0	608911		Biofilm unique
ompA	outer membrane protein A	gi|33592100	BP0943	cell surface	OuterMembrane	15	86	20.987	193	2.25014e+08	120306750	2.63959e+07	3.16286e+07	1.87034	9.80908e-05	7.86186e-05
gyrA	DNA gyrase subunit A	gi|33592101	BP0944	macromolecule synthesis/modification	Cytoplasmic	35	52	98.852	893	7.02916e+06	3.25849e+06	516684	953133	2.15718	6.76071e-06	8.90409e-06
serC	phosphoserine aminotransferase	gi|33592102	BP0945	amino acid biosynthesis	Cytoplasmic	12	33.4	40.858	377	6.76886e+06	6.18238e+06	832315	5.35526e+06	0.729908	0.796339	0.161249
pheA	bifunctional chorismate mutase/prephenate dehydratase	gi|33592103	BP0946	amino acid biosynthesis	Cytoplasmic	18	70.4	39.014	361	4.95157e+06	2822050	2.10784e+06	1.52907e+06	1.46217	0.0730065	0.0216311
tyrA	prephenate dehydrogenase	gi|33592104	BP0947	amino acid biosynthesis	Unknown	7	31.1	31.098	299	3.53361e+06	5420000	536474	416603	0.651957	4.72446e-05	4.18615e-05
aroA	3-phosphoshikimate 1-carboxyvinyltransferase	gi|33592105	BP0948	amino acid biosynthesis	Cytoplasmic	14	46.8	46.662	442	2.33414e+06	3566075	693118	1.22045e+06	0.65454	0.057063	0.0174916
rpsA	30S ribosomal protein S1	gi|161610761	BP0950	ribosome constituents	Cytoplasmic	31	49.9	62.456	571	5308425	2.43749e+07	620205	5.97609e+06	0.217782	1.51335e-05	1.66018e-05
rfaE	ADP-heptose synthase	gi|33592111	BP0954	macromolecule synthesis/modification	Cytoplasmic	8	31.9	33.822	313	390518	2.20522e+06	428813	1.22399e+06	0.295147	0.00646683	0.0026801
rfaD	ADP-L-glycero-D-manno-heptose-6-epimerase	gi|33592112	BP0955	macromolecule synthesis/modification	Cytoplasmic	20	77.2	36.76	329	3574175	1.16495e+07	606698	1.792e+06	0.306809	1.05539e-06	2.61142e-06
cysM	cysteine synthase B	gi|33592115	BP0958	amino acid biosynthesis	Cytoplasmic	12	63.7	32.275	303	2.37217e+06	1.64363e+06	376372	847543	1.2027	0.0832112	0.024437
etfB	electron transfer flavoprotein subunit beta	gi|33592118	BP0961	energy metabolism	Cytoplasmic	17	83.1	26.819	249	12929525	1.24398e+07	2.10116e+06	2.85981e+06	1.03936	0.742346	0.153112
etfA	electron transfer flavoprotein subunit alpha	gi|33592119	BP0962	energy metabolism	Unknown	12	56.3	31.019	309	34657000	2.60469e+07	3.90718e+06	1.22514e+07	1.33056	0.132023	0.036065
-	acyl-CoA dehydrogenase	gi|33592120	BP0964	miscellaneous	Cytoplasmic	17	35.5	64.78	608	2.10092e+06	2621050	314151	862937	0.801555	0.195474	0.0497223
-	antioxidant protein	gi|33592121	BP0965	protection responses	Cytoplasmic	21	92	23.777	213	1.57931e+08	6.12449e+07	2.70972e+07	3.04943e+06	2.57868	5.69248e-06	7.80377e-06
sbp	sulfate-binding protein	gi|33592122	BP0966	transport/binding proteins	Periplasmic	24	70.6	37.913	344	8.71579e+07	320062	2.2669e+07	439136	136.158	2.84476e-06	4.97129e-06
cysD	sulfate adenylyltransferase subunit 2	gi|33592124	BP0970A	central/intermediary metabolism	Cytoplasmic	6	30.5	34.166	302	1.17278e+06	0	1.29582e+06		Biofilm unique
rplS	50S ribosomal protein L19	gi|33592128	BP0975	ribosome constituents	Cytoplasmic	8	68.3	13.946	126	1.21597e+07	16345250	5.35424e+06	8.10058e+06	0.743929	0.315879	0.0741142
-	oxidoreductase	gi|33592130	BP0977	miscellaneous	Cytoplasmic	13	53	38.748	349	3013725	1242750	628317	1.55728e+06	1.21252	0.0272624	0.00915869
prlC	oligopeptidase A	gi|33592139	BP0989	macromolecule degradation	Cytoplasmic	27	48.8	76.313	686	7.53748e+06	9.49363e+06	894086	2.72304e+06	0.793951	0.125508	0.0346408
folD	bifunctional methylenetetrahydrofolate dehydrogenase/methenyltetrahydrofolate cyclohydrolase	gi|33592140	BP0990	cofactor biosynthesis	Cytoplasmic	12	47	29.489	283	2.78103e+06	5.84158e+06	366283	1.27619e+06	0.476075	0.000213523	0.000151433
-	two-component response regulator	gi|33592141	BP0991	regulation	Cytoplasmic	14	80.3	23.166	208	6.77302e+06	6.77173e+06	1.00659e+06	1.36255e+06	1.00019	0.998556	0.194498
aceE	pyruvate dehydrogenase component E1	gi|33592143	BP0993	energy metabolism	Cytoplasmic	57	61.8	100.77	901	1.98323e+07	2.43266e+07	1.24285e+06	8.4743e+06	0.815254	0.227653	0.0570352
aceF	pyruvate dehydrogenase complex dihydrolipoamide acetyltransferase	gi|33592144	BP0994	energy metabolism	Cytoplasmic	26	69.8	57.242	553	1.91571e+07	1.2807e+07	1.32372e+06	5.037e+06	1.49583	0.0136523	0.00511612
lpdA	dihydrolipoamide dehydrogenase	gi|33592145	BP0995	energy metabolism	Cytoplasmic	26	57.6	62.377	596	4.62467e+06	9894100	710092	613349	0.467417	8.01004e-08	4.2264e-07
tktA	transketolase	gi|33592149	BP0999	small molecule degradation	Cytoplasmic	22	41	72.072	678	3867275	13232650	412801	1.4805e+06	0.292252	3.66712e-08	3.05148e-07
gap	glyceraldehyde-3-phosphate dehydrogenase	gi|33592150	BP1000	energy metabolism	Cytoplasmic	24	74.7	36.284	336	7.11251e+06	40441250	1.13024e+06	5.62604e+06	0.175873	5.80865e-08	3.86465e-07
pgk	phosphoglycerate kinase	gi|33592151	BP1001	energy metabolism	Cytoplasmic	19	72.8	41.006	397	5.18939e+06	22623000	1.41142e+06	4.69932e+06	0.229386	5.58915e-06	7.74649e-06
ackA	acetate kinase	gi|33592153	BP1003	small molecule degradation	Cytoplasmic	5	28	42.846	396	2550550	0	2.15976e+06		Biofilm unique
-	phosphate acetyltransferase	gi|33592154	BP1004	miscellaneous	Unknown	7	47.1	32.573	312	3885950	0	750567		Biofilm unique
-	hypothetical protein	gi|33592155	BP1005	conserved hypothetical	Unknown	18	30.2	86.307	782	1883375	3.37056e+06	622525	2.14622e+06	0.465644	0.134126	0.0364151
-	exported protein	gi|33592163	BP1016	cell surface	Unknown	6	61.3	11.84	111	2055200	0	1.02271e+06		Biofilm unique
-	aldo/keto reductase	gi|33592180	BP1036	miscellaneous	Cytoplasmic	2	12.9	36.868	349	1.26238e+06	0	1.66336e+06		Biofilm unique
corC	magnesium and cobalt efflux protein	gi|33592181	BP1038	transport/binding proteins	CytoplasmicMembrane	8	33.2	32.978	295	362769	3.30857e+06	234557	869571	0.131574	1.16257e-05	1.36535e-05
-	PhoH-like protein	gi|33592183	BP1040	miscellaneous	Cytoplasmic	5	22.6	37.641	340	1.20157e+06	0	1.32431e+06		Biofilm unique
secF	protein translocase subunit SecF	gi|33592186	BP1045	transport/binding proteins	CytoplasmicMembrane	5	21.9	34.541	311	1.06225e+07	6.60372e+06	2.67948e+06	679086	1.60857	0.00517045	0.00224787
secD	protein translocase subunit SecD	gi|33592187	BP1046	transport/binding proteins	CytoplasmicMembrane	31	60.5	67.785	626	1.76729e+07	5.34937e+06	1.93253e+06	741114	3.30374	4.57847e-08	3.5841e-07
-	secreted protein	gi|33592188	BP1047	cell surface	CytoplasmicMembrane	5	47.4	12.188	114	59222500	37571250	6.28996e+06	1.39462e+07	1.57627	0.0060562	0.00255773
upp	uracil phosphoribosyltransferase	gi|33592193	BP1052	central/intermediary metabolism	Cytoplasmic	10	63.4	22.912	213	5.72202e+06	2075525	587307	1.37809e+06	2.29742	0.00013888	0.000105667
prn	pertactin autotransporter	gi|33592195	BP1054	pathogenicity	OuterMembrane	24	39.1	93.452	910	3817300	23441250	1.77988e+06	4.65046e+06	0.162845	2.19408e-06	4.34844e-06
-	membrane protein	gi|33592197	BP1056	cell surface	Unknown	7	28.2	25.549	238	0	7176475		660636	Plank unique
-	membrane protein	gi|33592198	BP1057	cell surface	Unknown	9	59	11.581	105	1.54446e+08	4.91568e+07	2.33557e+07	1.60983e+07	3.1419	3.77632e-06	6.03406e-06
maeB	malic enzyme	gi|33592205	BP1064	central/intermediary metabolism	Cytoplasmic	3	33.9	82.702	762	2.59017e+06	0	3.2977e+06		Biofilm unique
-	hypothetical protein	gi|33592206	BP1066	conserved hypothetical	Cytoplasmic	7	48.1	16.778	154	0	2.44987e+06		2.81393e+06	Plank unique
ppk	polyphosphate kinase	gi|33592212	BP1072	central/intermediary metabolism	CytoplasmicMembrane	10	21.5	78.259	693	775217	0	882514		Biofilm unique
ppx	exopolyphosphatase	gi|33592213	BP1073	central/intermediary metabolism	Cytoplasmic	6	16.9	55.065	497	1.22181e+06	0	1.02922e+06		Biofilm unique
glmM	phosphoglucosamine mutase	gi|33592215	BP1075	central/intermediary metabolism	Cytoplasmic	20	57.5	48.313	452	7.47339e+06	5.62934e+06	730604	1.31259e+06	1.32758	0.0131881	0.00499848
ftsH	ATP-dependent zinc metalloprotease FtsH	gi|33592217	BP1077	cell division	CytoplasmicMembrane	20	41.6	69.002	628	3698850	7.01759e+06	892734	1.37118e+06	0.527083	0.000563007	0.000338907
-	hypothetical protein	gi|33592219	BP1079	conserved hypothetical	Cytoplasmic	7	27	21.113	200	0	2721750		2.12755e+06	Plank unique
thrB	homoserine kinase	gi|33592222	BP1084	amino acid biosynthesis	Cytoplasmic	9	38.1	36.763	328	0	1.14862e+06		310679	Plank unique
-	hypothetical protein	gi|33592225	BP1087	conserved hypothetical	Unknown	3	30.9	16.737	152	3.49981e+06	7.28244e+06	621261	963176	0.480582	1.07442e-05	1.30593e-05
-	two-component response regulator	gi|33592229	BP1091	regulation	Cytoplasmic	6	27.3	25.798	242	797217	0	626244		Biofilm unique
lysS	lysine--tRNA ligase	gi|33592239	BP1102	macromolecule synthesis/modification	Cytoplasmic	27	68.2	56.629	506	3.00782e+06	7.26168e+06	175440	1.81946e+06	0.414204	0.000198193	0.000142383
-	short chain dehydrogenase	gi|33592240	BP1103	miscellaneous	Cytoplasmic	11	49	26.057	251	2.05198e+06	1.63698e+06	301817	1.35324e+06	0.835677	0.480285	0.107026
prfB	peptide chain release factor 2	gi|33592241	BP1104	macromolecule synthesis/modification	Cytoplasmic	13	34.9	41.465	367	1.36813e+06	1775905	687782	219496	0.924464	0.196613	0.0499166
bipA	outer membrane ligand binding protein	gi|33592249	BP1112	pathogenicity	OuterMembrane	35	40.8	137.19	1308	7.44071e+06	3.58991e+06	615419	830430	2.07267	3.65206e-06	5.92166e-06
-	hydrolase	gi|33592250	BP1115	miscellaneous	Unknown	9	49.4	33.813	308	4.75821e+06	0	557930		Biofilm unique
greB	transcription elongation factor GreB	gi|33592252	BP1117	macromolecule synthesis/modification	Cytoplasmic	5	38.6	20.663	184	0	706817		776556	Plank unique
fim2	serotype 2 fimbrial subunit	gi|33592254	BP1119	pathogenicity	Extracellular	7	46.2	22.291	210	9.96424e+06	16885800	1.53806e+06	3.83441e+06	0.590096	0.00213164	0.00105421
maeB	NADP-dependent malic enzyme	gi|33592255	BP1120	central/intermediary metabolism	Cytoplasmic	46	74.1	82.299	760	56870500	51428750	4.27269e+06	8.88145e+06	1.10581	0.206018	0.0518101
sucA	2-oxoglutarate dehydrogenase complex subunit E1	gi|33592259	BP1124	energy metabolism	Cytoplasmic	56	74.1	106.47	956	3.39407e+07	4.01974e+07	2.90712e+06	1.30505e+07	0.844349	0.278377	0.0669687
odhB	2-oxoglutarate dehydrogenase complex subunit dihydrolipoamide succinyltransferase	gi|33592260	BP1125	energy metabolism	Cytoplasmic	21	57.2	41.825	404	1.16091e+08	6.73957e+07	1.17477e+07	1.58397e+07	1.72252	0.000123876	9.59086e-05
odhL	2-oxoglutarate dehydrogenase complex subunit dihydrolipoamide dehydrogenase	gi|33592261	BP1126	energy metabolism	Cytoplasmic	31	77.7	50.103	475	8.49082e+06	9479625	3.09724e+06	5.4245e+06	0.895691	0.706325	0.147513
trpS	tryptophan--tRNA ligase	gi|33592275	BP1143	macromolecule synthesis/modification	Cytoplasmic	11	37.3	49.354	451	0	1.31363e+06		757999	Plank unique
tex	transcription accessory protein	gi|33592276	BP1144	macromolecule synthesis/modification	Cytoplasmic	36	51.8	85.726	791	2.94542e+06	6460375	1.39895e+06	2.01632e+06	0.45592	0.00564717	0.00239257
-	outer membrane protein assembly factor	gi|33592278	BP1146	cell surface	OuterMembrane	19	81.2	29.84	266	5.67062e+06	1.34244e+07	924392	1.11042e+06	0.422411	1.23408e-07	5.6425e-07
phbC	poly-beta-hydroxybutyrate polymerase	gi|33592281	BP1149	central/intermediary metabolism	Cytoplasmic	10	32.1	60.19	545	1207425	0	979922		Biofilm unique
fabG	acetoacetyl-CoA reductase	gi|33592282	BP1150	central/intermediary metabolism	Cytoplasmic	13	74.3	26.269	245	8488950	5.88929e+06	916936	1.50579e+06	1.44142	0.00475282	0.00210675
-	hypothetical protein	gi|33592283	BP1151	conserved hypothetical	Unknown	9	72.3	21.647	191	4764925	2.93248e+06	626588	1.21305e+06	1.62488	0.0081839	0.00332948
-	exported protein	gi|33592284	BP1152	cell surface	Periplasmic	4	33.1	19.368	178	0	2.17237e+06		2.41896e+06	Plank unique
-	short-chain dehydrogenase	gi|33592295	BP1163	miscellaneous	Cytoplasmic	6	33.2	27.099	259	1.61627e+06	838417	700038	931070	0.96388	0.132957	0.0362457
-	exported protein	gi|33592306	BP1175	cell surface	Unknown	6	41	12.596	117	0	4524500		5.03091e+06	Plank unique
-	lipoprotein	gi|33592319	BP1189	cell surface	OuterMembrane	7	67.6	15.57	142	45024750	1.25891e+07	8.07567e+06	6.79855e+06	3.57649	2.00139e-05	2.07866e-05
-	exported protein	gi|33592322	BP1192	cell surface	Unknown	4	37	11.496	108	5.90876e+06	8345600	4.64391e+06	1.52518e+06	1.06201	0.250031	0.0614838
clpB	chaperone protein ClpB	gi|33592328	BP1198	macromolecule degradation	Cytoplasmic	75	85.8	96.333	865	3.42774e+07	28395500	2.21632e+06	5.99193e+06	1.20714	0.0477571	0.014949
tcfA	tracheal colonization factor	gi|33592330	BP1201	pathogenicity	OuterMembrane	36	73.6	66.293	647	25621250	3.66103e+08	7.17268e+06	1.15683e+08	0.0699837	2.94133e-05	2.81382e-05
-	hypothetical protein	gi|33592332	BP1203	conserved hypothetical	Unknown	12	45.3	42.708	402	1.04515e+07	2.69348e+06	1.10941e+06	4.37415e+06	1.29343	0.00179681	0.000915855
-	hypothetical protein	gi|33592333	BP1204	conserved hypothetical	Cytoplasmic	12	61.2	29.265	276	7.43472e+06	6515150	2.95893e+06	1.19077e+06	1.14114	0.496185	0.1102
-	hypothetical protein	gi|33592334	BP1205	conserved hypothetical	Unknown	8	64	16.544	150	2320950	2268050	476604	1.15734e+06	0.85277	0.919592	0.181779
-	phytoene synthase	gi|33592349	BP1220	central/intermediary metabolism	Cytoplasmic	5	33.7	31.336	276	3523125	0	1.3543e+06		Biofilm unique
dadX	alanine racemase	gi|33592350	BP1221	small molecule degradation	Cytoplasmic	10	37.6	39.532	375	1.56537e+06	1360750	314332	689774	0.958642	0.523422	0.114906
-	short chain dehydrogenase	gi|33592351	BP1222	miscellaneous	Cytoplasmic	6	29	25.11	238	2.50856e+06	390733	332063	605467	2.14004	2.03392e-05	2.09349e-05
-	membrane protein	gi|33592352	BP1223	cell surface	Periplasmic	5	34.8	24.772	230	1.21152e+06	1015650	99547.2	140749	1.19286	0.0193478	0.0068638
rpmE2	50S ribosomal protein L31	gi|33592360	BP1232	ribosome constituents	Cytoplasmic	7	63.6	10.03	88	4558300	1.66309e+07	505936	2.62689e+06	0.274086	6.29777e-07	1.98005e-06
fkpB	peptidyl-prolyl cis-trans isomerase	gi|33592364	BP1236	cell processes	Cytoplasmic	3	27.2	16.11	151	0	785700		883213	Plank unique
ispH	4-hydroxy-3-methylbut-2-enyl diphosphate reductase	gi|33592365	BP1237	protection responses	Cytoplasmic	7	24	34.533	325	570750	1.58853e+06	1.39805e+06	810399	1.79647	0.153913	0.0404659
-	glutathione-S-transferase	gi|33592366	BP1238	small molecule degradation	Cytoplasmic	6	42.1	23.336	214	4648525	3.41951e+06	1.0216e+06	727857	1.35941	0.0373172	0.0119052
-	hypothetical protein	gi|33592371	BP1243	conserved hypothetical	Cytoplasmic	6	21.5	38.049	362	0	4.18896e+06		631662	Plank unique
-	pseudouridine synthase	gi|33592372	BP1244	conserved hypothetical	Cytoplasmic	17	31.6	60.747	588	593268	4.88667e+06	93261.9	1.87895e+06	0.121405	0.000230813	0.000158407
-	ribosome maturation factor RimP	gi|33592373	BP1245	conserved hypothetical	Cytoplasmic	11	57.1	18.731	168	1.98867e+06	9.31854e+06	1.07649e+06	3.59687e+06	0.256092	0.000743369	0.000427899
nusA	transcription elongation factor NusA	gi|33592374	BP1246	macromolecule synthesis/modification	Cytoplasmic	27	60.8	54.953	492	2.80231e+07	2.0884e+07	8.97169e+06	4.92591e+06	1.34185	0.11833	0.0329329
infB	translation initiation factor IF-2	gi|33592375	BP1247	macromolecule synthesis/modification	Cytoplasmic	50	64	106.16	997	1.41473e+07	1.07075e+07	2.21614e+06	1.42155e+06	1.32125	0.00948853	0.00378229
typA	GTP-binding elongation factor	gi|33592378	BP1250	macromolecule synthesis/modification	CytoplasmicMembrane	19	32.5	67.587	606	4313900	3532125	882931	2.27346e+06	1.01778	0.450553	0.101764
-	toxin	gi|33592379	BP1251	pathogenicity	Unknown	5	31.1	26.372	241	0	2653750		608771	Plank unique
-	exported protein	gi|33592380	BP1252	cell surface	Unknown	5	33.6	14.591	134	482884	3768875	920488	1.24781e+06	0.384373	0.000406601	0.000259067
polA	DNA polymerase I	gi|33592382	BP1254	macromolecule synthesis/modification	Cytoplasmic	28	45.9	99.178	904	3785125	1.56808e+06	748943	630178	2.41386	0.000244688	0.000166972
-	carboxymethylenebutenolidase	gi|33592384	BP1256	central/intermediary metabolism	Unknown	7	60.3	27.971	262	0	1515900		1.7429e+06	Plank unique
glnE	bifunctional glutamine-synthetase adenylyltransferase/deadenyltransferase	gi|33592388	BP1260	central/intermediary metabolism	Unknown	9	11.1	106.55	960	1.1412e+06	1.26158e+06	189972	1.03265e+06	0.603051	0.784555	0.159591
rho	transcription termination factor Rho	gi|33592389	BP1262	macromolecule synthesis/modification	Cytoplasmic	33	76.8	47.242	418	4.65519e+06	11091300	580132	4.0074e+06	0.419716	0.00299281	0.00140688
trxA	thioredoxin 1	gi|33592390	BP1263	cofactor biosynthesis	Cytoplasmic	6	56	15.238	141	9.56626e+07	2.22679e+07	1.87153e+07	1.15631e+07	4.29598	9.76762e-06	1.21332e-05
parE	DNA topoisomerase IV subunit B	gi|33592391	BP1264	macromolecule synthesis/modification	Cytoplasmic	21	42.7	71.371	653	6.13204e+06	3.85547e+06	2.30508e+06	1.10633e+06	1.59048	0.0541535	0.0167541
parC	DNA topoisomerase IV subunit A	gi|33592393	BP1266	macromolecule synthesis/modification	Cytoplasmic	30	52.8	84.384	771	5.36694e+06	9003675	417476	2.87286e+06	0.596083	0.0118699	0.00459043
livG	leucine/isoleucine/valine ABC transporter ATP-binding protein	gi|33592398	BP1274	transport/binding proteins	Cytoplasmic	5	23.9	28.43	255	995650	0	1.10358e+06		Biofilm unique
livJ	leucine/isoleucine/valine ABC transporter substrate-binding protein	gi|33592401	BP1277	transport/binding proteins	Periplasmic	22	59.6	39.397	371	48713000	2.59789e+07	1.14457e+07	1.07196e+07	1.8751	0.0052586	0.002264
proC	pyrroline-5-carboxylate reductase	gi|33592404	BP1280	amino acid biosynthesis	Cytoplasmic	9	52.7	28.486	277	3976750	3789125	424646	576238	1.04952	0.535278	0.11693
ugpB	sn-glycerol-3-phosphate ABC transporter substrate-binding protein UgpB	gi|33592405	BP1281	transport/binding proteins	Periplasmic	19	57.9	47.697	437	5.68507e+06	2.42157e+06	568300	3.78813e+06	0.78256	0.0634586	0.0192305
livJ	leu/Ile/val-binding protein	gi|33592409	BP1285	transport/binding proteins	Periplasmic	25	80.3	39.608	375	57418000	2.61143e+07	9.83581e+06	1.6964e+07	2.19872	0.00291178	0.00137364
-	exported protein	gi|33592415	BP1292	cell surface	CytoplasmicMembrane	8	36.5	29.614	271	1.74362e+06	0	588205		Biofilm unique
-	lipoprotein	gi|33592419	BP1296	cell surface	Unknown	10	48.4	30.04	275	9369500	4.20437e+06	1.01974e+06	2.35096e+06	1.8571	0.000589641	0.000351975
-	lipoate-protein ligase A	gi|33592420	BP1297	cofactor biosynthesis	Cytoplasmic	4	17.8	28.296	258	757983	0	840633		Biofilm unique
-	glutathione transferase	gi|33592423	BP1300	miscellaneous	Cytoplasmic	10	49.4	26.429	233	8993900	2271475	2.79146e+06	1.84954e+06	2.63967	0.000607164	0.000357309
arsC	arsenate reductase	gi|33592428	BP1306	protection responses	Cytoplasmic	4	36.4	13.501	121	3024800	4.02893e+06	1.36682e+06	1.30101e+06	0.750769	0.221633	0.0556317
-	bacterioferritin comigratory protein	gi|33592429	BP1307	miscellaneous	Unknown	7	36.9	19.377	179	0	994475		1.10732e+06	Plank unique
-	universal stress family protein	gi|33592434	BP1315	miscellaneous	Cytoplasmic	7	77.3	15.135	141	2.25424e+07	0	3.49319e+06		Biofilm unique
-	hypothetical protein	gi|33592437	BP1320	conserved hypothetical	Cytoplasmic	12	44.6	29.666	271	3084450	3.75228e+06	627408	1.13343e+06	0.822019	0.235339	0.0586296
-	mandelate racemase	gi|33592465	BP1359	miscellaneous	Cytoplasmic	6	23	41.877	392	1915750	0	1.84749e+06		Biofilm unique
-	2-dehydropantoate 2-reductase	gi|33592466	BP1360	ribonucleotide biosynthesis	Cytoplasmic	11	65.6	31.628	305	5.68227e+06	0	1.03851e+06		Biofilm unique
-	amino acid ABC transporter ATP-binding protein	gi|33592468	BP1362	transport/binding proteins	CytoplasmicMembrane	11	67.2	27.479	256	6.22783e+06	0	542761		Biofilm unique
-	amino acid ABC transporter permease	gi|33592469	BP1363	transport/binding proteins	CytoplasmicMembrane	5	29.6	24.866	226	1079150	0	1.20071e+06		Biofilm unique
-	amino acid ABC transporter substrate-binding protein	gi|33592470	BP1364	transport/binding proteins	Periplasmic	22	70.6	28.277	262	6.63802e+06	1.58652e+07	936912	1.4115e+07	0.418402	0.141183	0.037791
purF	amidophosphoribosyltransferase	gi|33592513	BP1415	ribonucleotide biosynthesis	Cytoplasmic	18	44.9	55.582	506	4.93518e+06	5.84217e+06	1.03685e+06	2.70275e+06	0.844752	0.460545	0.103845
map	methionine aminopeptidase	gi|33592516	BP1418	macromolecule degradation	Cytoplasmic	11	57.9	29.708	273	3600450	3.39836e+06	761940	541416	1.05947	0.607946	0.129198
rpsB	30S ribosomal protein S2	gi|33592517	BP1419	ribosome constituents	Cytoplasmic	18	71.5	27.51	249	1.16426e+07	28184000	1.2177e+06	7.05866e+06	0.413094	0.000210521	0.000150108
tsf	elongation factor Ts	gi|33592518	BP1420	macromolecule synthesis/modification	Cytoplasmic	23	77.7	30.904	292	3.30026e+07	5.85374e+07	3.88898e+06	6.95155e+06	0.563786	1.38568e-05	1.58049e-05
pyrH	uridylate kinase	gi|33592519	BP1421	central/intermediary metabolism	Cytoplasmic	10	63	25.552	238	1.32366e+07	1.47487e+07	1.68367e+06	6.64064e+06	0.897473	0.60057	0.128039
frr	ribosome recycling factor	gi|33592520	BP1422	macromolecule synthesis/modification	Cytoplasmic	14	67.2	20.708	186	1.03119e+07	40820750	2.02719e+06	1.62018e+07	0.252615	0.00101555	0.000553601
dxr	1-deoxy-D-xylulose 5-phosphate reductoisomerase	gi|33592523	BP1425	cofactor biosynthesis	Unknown	6	26.3	42.097	399	1.86206e+06	0	738747		Biofilm unique
-	membrane protein	gi|33592524	BP1426	cell surface	CytoplasmicMembrane	5	15.1	46.796	444	1.47364e+06	0	1.15577e+06		Biofilm unique
-	outer membrane protein assembly factor	gi|33592525	BP1427	cell surface	OuterMembrane	31	49.7	86.408	778	26220250	1.4443e+07	4.56533e+06	1.65172e+06	1.81543	0.000142754	0.00010809
-	outer membrane protein	gi|33592526	BP1428	cell surface	Periplasmic	20	67.4	20.933	187	1.55592e+07	5.29066e+07	2.26538e+06	4.59004e+06	0.294088	6.42548e-09	1.03501e-07
lpxD	UDP-3-O-acylglucosamine N-acyltransferase	gi|33592527	BP1429	macromolecule synthesis/modification	Cytoplasmic	14	59.8	37.667	363	3.33192e+06	5.43978e+06	512008	989835	0.612509	0.000931764	0.000517171
-	phosphoenolpyruvate synthase regulatory protein	gi|33592533	BP1435	conserved hypothetical	Cytoplasmic	16	65.8	30.726	275	10430400	1.58224e+07	2.22428e+06	4.94842e+06	0.659217	0.0351817	0.0113878
ppsA	phosphoenolpyruvate synthase	gi|33592534	BP1436	central/intermediary metabolism	Cytoplasmic	58	73.8	86.236	787	2.39916e+07	36306750	1.61122e+06	8.27133e+06	0.660802	0.00501373	0.00220132
-	membrane protein	gi|33592538	BP1440	cell surface	Unknown	26	79.9	33.481	308	9.01893e+07	4.43522e+07	5.58559e+06	6.3179e+06	2.03348	1.09318e-07	5.17884e-07
-	enoly-CoA hydratase	gi|33592544	BP1446	small molecule degradation	Cytoplasmic	10	35.6	42.154	390	0	1562620		1.4448e+06	Plank unique
mmsB	3-hydroxyisobutyrate dehydrogenase	gi|33592545	BP1447	small molecule degradation	Cytoplasmic	12	63.3	29.662	297	4.26384e+06	603825	747673	834099	3.53069	1.17294e-05	1.36535e-05
talB	transaldolase B	gi|33592549	BP1451	central/intermediary metabolism	Cytoplasmic	14	54.1	34.796	320	1880700	3.47751e+06	320416	602377	0.540818	0.000189613	0.000138123
carA	carbamoyl phosphate synthase small subunit	gi|33592550	BP1452	amino acid biosynthesis	Cytoplasmic	10	47.4	39.255	365	6.41593e+06	1.72456e+07	973811	2.95191e+06	0.372033	6.65654e-06	8.8601e-06
carB	carbamoyl phosphate synthase large subunit	gi|33592551	BP1453	amino acid biosynthesis	Unknown	55	63.5	118.14	1080	1.00293e+07	1.60423e+07	964145	3.16699e+06	0.625182	0.00123693	0.000658219
gpmB	phosphoglycerate mutase	gi|33592552	BP1455	energy metabolism	Cytoplasmic	4	29.9	23.846	214	1008750	713825	835079	782302	1.05987	0.541984	0.118007
aroC	chorismate synthase	gi|33592557	BP1462	amino acid biosynthesis	Cytoplasmic	6	33.4	37.304	353	3.56422e+06	4.09904e+06	510236	1.02012e+06	0.869524	0.277473	0.0669687
moeA	molybdopterin biosynthesis protein	gi|33592560	BP1465	cofactor biosynthesis	Cytoplasmic	11	51.4	45.407	430	6676000	4.36941e+06	1.30362e+06	3.45039e+06	1.0186	0.156573	0.0410841
mobA	molybdenum cofactor guanylyltransferase	gi|33592561	BP1466	cofactor biosynthesis	Cytoplasmic	3	32.5	21.179	197	1.25992e+06	0	1.08824e+06		Biofilm unique
-	iron sulfur binding protein	gi|33592562	BP1467	miscellaneous	CytoplasmicMembrane	9	52.1	38.198	365	5.66609e+06	0	1.82573e+06		Biofilm unique
-	iron-sulfur binding protein	gi|33592565	BP1470	miscellaneous	Unknown	6	11.6	73.789	696	0	930711		466276	Plank unique
-	exported protein	gi|33592573	BP1480	cell surface	Unknown	15	52.2	29.033	272	10819025	1.578e+07	729794	7.33155e+06	0.685618	0.130099	0.035686
leuC	3-isopropylmalate dehydratase large subunit	gi|33592574	BP1481	amino acid biosynthesis	Cytoplasmic	15	42.8	50.603	467	4997275	9318425	1.35403e+06	1.66631e+06	0.536279	0.000596159	0.000353967
leuD	3-isopropylmalate dehydratase small subunit	gi|33592575	BP1482	amino acid biosynthesis	Cytoplasmic	13	71.8	24.49	216	3552975	3.51078e+06	687426	699794	1.01202	0.918177	0.18177
leuB	3-isopropylmalate dehydrogenase	gi|33592576	BP1483	amino acid biosynthesis	Cytoplasmic	18	53.6	38.557	358	1.88319e+07	33072750	3.15613e+06	6.35775e+06	0.569409	0.00060989	0.000357493
asd	aspartate-semialdehyde dehydrogenase	gi|33592577	BP1484	amino acid biosynthesis	Cytoplasmic	14	51.6	40.332	376	2.89443e+07	8.78088e+06	4.64336e+06	2.99218e+06	3.29629	4.38953e-06	6.63661e-06
-	membrane protein	gi|33592578	BP1485	cell surface	OuterMembrane	21	54.8	51.655	527	11067325	12685000	738458	676442	0.872473	0.00270058	0.00128771
smoM	ABC transporter substrate-binding protein	gi|33592580	BP1487	transport/binding proteins	Unknown	23	74.2	39.993	364	23171000	7.78039e+06	5.12027e+06	4.12112e+06	2.97813	0.000188829	0.000138123
-	membrane protein	gi|33592581	BP1488	cell surface	CytoplasmicMembrane	3	11.5	23.342	209	5810275	0	3.38133e+06		Biofilm unique
trpF	N-(5'-phosphoribosyl)anthranilate isomerase	gi|33592583	BP1490	amino acid biosynthesis	Unknown	4	28.4	22.896	218	3006795	0	829442		Biofilm unique
thrS	threonine--tRNA ligase	gi|33592589	BP1497	macromolecule synthesis/modification	Cytoplasmic	34	59.3	73.324	649	4261625	7.07187e+06	831749	954650	0.602617	0.000286201	0.000191195
infC	translation initiation factor IF-3	gi|33592590	BP1498	macromolecule synthesis/modification	Cytoplasmic	8	56.7	18.749	164	4379325	1.03118e+07	2.78701e+06	1.87647e+06	0.424689	0.00150109	0.000774016
gshB	glutathione synthetase	gi|33592591	BP1499	cofactor biosynthesis	Cytoplasmic	9	38.7	34.755	318	5.72159e+06	2.89703e+06	716814	2.10458e+06	1.64582	0.0110246	0.00427595
-	amino acid ABC transporter substrate-binding protein	gi|33592597	BP1506	cell surface	Unknown	9	35	40.794	386	1.61398e+06	2.21879e+06	903469	1.74486e+06	0.581932	0.468247	0.105225
fba	fructose-1,6-bisphosphate aldolase	gi|33592610	BP1519	energy metabolism	Cytoplasmic	25	54.2	38.415	354	43605500	11954300	7.35936e+06	2.66758e+06	3.64768	1.73603e-06	3.67429e-06
hemH	phosphoribosylaminoimidazole-succinocarboxamide synthase	gi|33592612	BP1521	ribonucleotide biosynthesis	Cytoplasmic	14	60.8	32.365	293	2.93098e+06	6.15442e+06	835369	1.40968e+06	0.476241	0.000703731	0.000408979
purE	N5-carboxyaminoimidazole ribonucleotide mutase	gi|33592617	BP1526	ribonucleotide biosynthesis	Unknown	6	70.4	16.494	159	22929500	1.45719e+07	5.94204e+06	5.5055e+06	1.57354	0.0300137	0.00993247
purK	phosphoribosylaminoimidazole carboxylase ATPase subunit	gi|33592618	BP1527	ribonucleotide biosynthesis	CytoplasmicMembrane	7	31.1	41.437	396	2441550	1.51676e+06	360998	1.20801e+06	1.07314	0.102603	0.0292914
-	arginase	gi|33592622	BP1531	small molecule degradation	Cytoplasmic	5	26.2	31.974	301	4.16333e+06	0	3.82729e+06		Biofilm unique
-	ABC transporter ATP-binding protein	gi|33592625	BP1534	transport/binding proteins	CytoplasmicMembrane	15	67.1	28.044	246	9.29199e+06	1.73696e+06	3.07473e+06	967995	4.45797	0.000187474	0.000137444
-	hypothetical protein	gi|33592626	BP1535	miscellaneous	Cytoplasmic	7	23.1	54.942	519	0	803583		634981	Plank unique
-	hypothetical protein	gi|33592627	BP1536	conserved hypothetical	Unknown	2	24.5	16.029	147	480524	0	570578		Biofilm unique
gcdH	glutaryl-CoA dehydrogenase	gi|33592628	BP1537	small molecule degradation	Cytoplasmic	16	65	43.244	397	7.18384e+06	4627725	1.17953e+06	1.6284e+06	1.55235	0.0109874	0.00427397
ilvG	thiamine pyrophosphate protein	gi|33592629	BP1538	amino acid biosynthesis	Cytoplasmic	22	56.2	60.667	564	3.60557e+06	2.09476e+06	640261	477783	1.72123	0.000932797	0.000517171
dnaX	DNA polymerase III subunits gamma and tau	gi|33592641	BP1549	macromolecule synthesis/modification	Cytoplasmic	12	32.2	72.968	696	1.83552e+06	3.26663e+06	2.90359e+06	687513	1.6857	0.267284	0.0648869
-	nucleoid-associated protein	gi|33592642	BP1550	conserved hypothetical	Unknown	5	39.8	11.546	108	0	1486550		1.23872e+06	Plank unique
-	chromate reductase	gi|33592654	BP1563	miscellaneous	Cytoplasmic	6	60.9	20.31	184	5.41138e+06	0	736772		Biofilm unique
-	lipoprotein	gi|33592659	BP1569	cell surface	Unknown	22	66.1	41.495	375	1.109e+07	10589150	1.61292e+06	336520	1.0473	0.473662	0.106262
dapA	4-hydroxy-tetrahydrodipicolinate synthase	gi|33592660	BP1570	amino acid biosynthesis	Cytoplasmic	14	68.2	31.091	292	18994500	1.46133e+07	2.83269e+06	1.91893e+06	1.29981	0.0105715	0.0041732
glnH	glutamine ABC transporter substrate-binding protein	gi|33592662	BP1573	transport/binding proteins	Periplasmic	10	54.8	26.774	250	3.10927e+06	5.74288e+06	2.56194e+06	2.2824e+06	0.812118	0.0895056	0.0259985
rpoZ	DNA-directed RNA polymerase subunit omega	gi|33592666	BP1577	macromolecule synthesis/modification	Unknown	5	68.7	7.4767	67	4328250	2.42557e+06	282706	523699	1.78443	1.41864e-05	1.58747e-05
gmk	guanylate kinase	gi|33592667	BP1578	central/intermediary metabolism	Cytoplasmic	9	54.8	23.115	210	3.14342e+06	2.11472e+06	400739	2.32763e+06	0.743224	0.311115	0.0731254
-	oxidoreductase	gi|33592670	BP1581	miscellaneous	Unknown	7	30.1	27.37	256	4852500	1.65437e+06	909839	1.83642e+06	1.46657	0.00336042	0.00155767
amn	AMP nucleosidase	gi|33592672	BP1583	small molecule degradation	Cytoplasmic	8	29.2	55.898	496	8837250	2.18112e+06	4.13103e+06	3.41012e+06	1.35057	0.0123844	0.00473436
-	hypothetical protein	gi|33592676	BP1587	conserved hypothetical	Cytoplasmic	8	32.1	34.141	308	1.52882e+06	433583	286699	672106	1.17533	0.00430647	0.0019411
rph	ribonuclease PH	gi|33592677	BP1588	macromolecule degradation	Cytoplasmic	9	58.1	26.035	246	2.41446e+06	2.12552e+06	310169	1.06698e+06	0.946616	0.538459	0.117432
glnA	glutamine synthetase	gi|33592685	BP1596	amino acid biosynthesis	Cytoplasmic	17	51.7	51.983	470	5.06533e+06	8.87412e+06	594841	3.5258e+06	0.570799	0.0260758	0.00889482
-	iron binding protein	gi|33592693	BP1605	transport/binding proteins	Periplasmic	28	80.5	37.399	349	1.27574e+08	74289750	1.74643e+07	1.8378e+07	1.71725	0.000432583	0.000274304
fpr	ferredoxin--NADP reductase	gi|33592694	BP1606	energy metabolism	Cytoplasmic	12	47.7	29.01	258	5006850	5.81302e+06	1.16497e+06	1.39645e+06	0.861317	0.303028	0.0717316
-	translational inhibitor	gi|33592697	BP1611	macromolecule synthesis/modification	Cytoplasmic	7	68.8	13.303	128	7.25743e+06	1.37433e+07	578709	3.2877e+06	0.528069	0.000769551	0.000441537
-	LysR family transcriptional regulator	gi|33592699	BP1613	regulation	Cytoplasmic	7	30	34.861	317	1.26154e+06	1.05563e+06	637451	1.23042e+06	0.717034	0.723457	0.150148
dps	DNA-binding protein	gi|33592702	BP1616	adaptation	Cytoplasmic	6	41.6	18.524	166	2.44928e+07	3.27548e+07	4.4216e+06	5.75935e+06	0.747762	0.0192114	0.00683362
wbpO	capsular polysaccharide biosynthesis protein	gi|33592713	BP1629	cell surface	Cytoplasmic	29	76.9	46.73	424	3.92106e+07	1.31195e+07	7.06984e+06	4.66814e+06	2.98872	1.96209e-05	2.06942e-05
wbpP	capsular polysaccharide biosynthesis protein	gi|33592714	BP1630	cell surface	Cytoplasmic	19	70.4	37.384	341	1.57881e+06	9.22738e+06	288399	1.69244e+06	0.171101	7.09969e-07	2.00967e-06
gst	glutathione S-transferase	gi|33592743	BP1664	miscellaneous	Cytoplasmic	6	43	22.568	207	3.31679e+06	2.89939e+06	384055	1.50925e+06	0.953301	0.526313	0.115161
-	exported protein	gi|33592771	BP1698	cell surface	Unknown	4	31.4	17.63	169	0	960025		1.08978e+06	Plank unique
ldcA	muramoyltetrapeptide carboxypeptidase	gi|33592774	BP1701	cell surface	Cytoplasmic	8	26.7	36.108	333	0	1932525		979201	Plank unique
-	hydratase/isomerase	gi|33592775	BP1702	miscellaneous	Cytoplasmic	11	59.8	28.555	264	6496325	3.34096e+06	1.54263e+06	901175	1.94445	0.00149847	0.000774016
-	ABC transporter ATP-binding protein	gi|33592779	BP1706	transport/binding proteins	Cytoplasmic	9	23.4	59.831	534	0	1.44413e+06		1.14209e+06	Plank unique
-	ABC transporter ATP-binding protein	gi|33592780	BP1707	transport/binding proteins	CytoplasmicMembrane	7	44.2	28.291	258	1.16597e+06	0	994737		Biofilm unique
trxC	thioredoxin 2	gi|33592785	BP1713	cofactor biosynthesis	Cytoplasmic	8	67.7	13.871	127	47203500	3888950	4.65763e+06	3.86837e+06	8.0919	7.78112e-09	1.03501e-07
-	peptidase	gi|33592792	BP1721	macromolecule degradation	OuterMembrane	14	75.9	30.05	294	1.55372e+07	33943000	1.22241e+06	4.23139e+06	0.457743	1.28274e-06	2.98744e-06
-	hypothetical protein	gi|33592793	BP1722	conserved hypothetical	Cytoplasmic	13	64.1	29.493	259	4.03407e+06	2873100	2.87476e+06	904188	1.40408	0.367591	0.0854934
-	exported protein	gi|33592794	BP1723	cell surface	Periplasmic	5	24.6	21.591	199	190567	3.96536e+06	466791	447167	0.288347	5.51466e-08	3.86465e-07
rumA	23S rRNA (uracil(1939)-C(5))-methyltransferase	gi|33592796	BP1725	conserved hypothetical	Cytoplasmic	14	36.5	51.239	466	2.10623e+06	1.41469e+06	85982.3	1.15087e+06	0.992552	0.172903	0.044751
ugpQ	glycerophosphodiester phosphodiesterase	gi|33592802	BP1731	small molecule degradation	Cytoplasmic	8	53	26.848	249	0	1412100		1.10106e+06	Plank unique
ppiD	peptidyl-prolyl cis-trans isomerase D	gi|33592803	BP1732	macromolecule synthesis/modification	CytoplasmicMembrane	31	65	70.41	651	10166925	8.41513e+06	799536	1.12031e+06	1.20817	0.0109174	0.0042592
-	AsnC family transcriptional regulator	gi|33592817	BP1749	regulation	Cytoplasmic	3	35.7	17.651	157	1.80907e+06	0	2.05422e+06		Biofilm unique
dfp	bifunctional phosphopantothenoylcysteine decarboxylase/phosphopantothenate synthase	gi|33592819	BP1751	cofactor biosynthesis	Cytoplasmic	10	36.8	42.425	402	1481600	822117	344813	428692	1.50181	0.0148808	0.00548381
ileS	isoleucine--tRNA ligase	gi|33592821	BP1753	macromolecule synthesis/modification	Cytoplasmic	27	36.9	105.59	953	3.34304e+06	4948625	653855	901487	0.67555	0.00543301	0.00232404
-	fatty acid desaturase	gi|33592826	BP1758	small molecule degradation	CytoplasmicMembrane	2	5.2	45.912	402	0	786667		869071	Plank unique
uvrD	DNA helicase II	gi|33592827	BP1759	macromolecule synthesis/modification	Cytoplasmic	15	26.2	84.485	766	2378400	1.10447e+06	810999	1.21217e+06	1.07672	0.0580755	0.017761
dapD	2,3,4,5-tetrahydropyridine-2,6-carboxylate N-succinyltransferase	gi|33592832	BP1764	central/intermediary metabolism	Cytoplasmic	12	43.2	29.264	273	7.20987e+06	1.25943e+07	1.4626e+06	8.34117e+06	0.477059	0.150423	0.0397729
cspA	cold shock protein CspA	gi|33592837	BP1770	adaptation	Cytoplasmic	6	76.1	7.3483	67	3696475	5.32404e+07	1.51579e+06	1.70825e+07	0.0694299	3.38966e-05	3.18533e-05
tig	trigger factor	gi|33592841	BP1774	cell processes	Cytoplasmic	32	76.1	47.615	436	1.56532e+07	2.19537e+07	1.80904e+06	809833	0.713009	1.49119e-05	1.65184e-05
clpP	ATP-dependent Clp protease proteolytic subunit	gi|33592842	BP1775	macromolecule degradation	Cytoplasmic	7	30.4	23.775	217	22575750	2.11751e+07	3.50492e+06	6.16329e+06	1.06615	0.63888	0.134696
clpX	ATP-dependent Clp protease ATP-binding protein	gi|33592843	BP1776	macromolecule degradation	Cytoplasmic	21	56.9	47.164	434	6435800	5.32228e+06	1.28491e+06	1.7108e+06	1.20922	0.231202	0.057707
lon	Lon protease	gi|33592844	BP1777	macromolecule degradation	Cytoplasmic	51	57.9	90.277	817	5.61566e+06	11804125	273982	2.88574e+06	0.475737	0.000384623	0.000247431
tyrB	aromatic amino acid aminotransferase	gi|33592857	BP1795	amino acid biosynthesis	Cytoplasmic	19	55	43.152	400	8.48798e+06	1.91004e+07	594992	4.74872e+06	0.444387	0.000288226	0.00019157
iscS	cysteine desulfurase	gi|33592861	BP1799	macromolecule synthesis/modification	Cytoplasmic	12	35	44.878	403	3.39874e+06	3.15966e+06	560028	2.24425e+06	0.89639	0.805255	0.162806
iscU	[Fe-S] cluster scaffold protein	gi|33592862	BP1800	macromolecule synthesis/modification	Cytoplasmic	11	89.7	14.442	136	68875	3192275	168709	661428	0.129453	5.53642e-07	1.79759e-06
hscA	chaperone protein HscA	gi|33592865	BP1803	cell processes	Cytoplasmic	7	20.8	65.259	620	1157925	2282350	599952	851883	0.608807	0.0245904	0.00847504
fdx	ferredoxin, 2Fe-2S	gi|33592866	BP1804	energy metabolism	Cytoplasmic	4	43.4	12.44	113	0	3.46424e+06		3.79805e+06	Plank unique
-	hypothetical protein	gi|33592868	BP1806	unknown	Cytoplasmic	8	39.7	32.671	297	3632750	1.66376e+06	527539	1.82485e+06	1.09173	0.0294134	0.0097956
ascD	CDP-6-deoxy-L-threo-D-glycero-4-hexulose-3-dehy drase reductase	gi|33592878	BP1817	cell surface	Cytoplasmic	14	61.2	38.049	348	3.14053e+06	3.96268e+06	730365	755500	0.792527	0.0843005	0.0247023
dadA	D-amino acid dehydrogenase small subunit	gi|33592879	BP1818	small molecule degradation	CytoplasmicMembrane	6	20.1	45.909	418	1.44723e+06	686675	877143	766827	1.26456	0.1409	0.037791
ugpB	glycerol-3-phosphate ABC transporter substrate-binding protein	gi|33592880	BP1819	transport/binding proteins	Periplasmic	5	15.2	48.38	440	0	2241350		1.17237e+06	Plank unique
alaS	alanine--tRNA ligase	gi|33592894	BP1836	macromolecule synthesis/modification	Cytoplasmic	39	55.8	94.927	874	7454675	7.32297e+06	1.0264e+06	1.57094e+06	1.01799	0.866927	0.17343
-	hypothetical protein	gi|33592895	BP1837	conserved hypothetical	Cytoplasmic	4	67.9	9.1813	84	0	1980600		508375	Plank unique
-	exported protein	gi|33592896	BP1838	macromolecule degradation	Unknown	7	34.7	20.245	193	3852525	4.09562e+06	616322	800608	0.940646	0.568704	0.12282
rpsP	30S ribosomal protein S16	gi|33592897	BP1839	ribosome constituents	Cytoplasmic	2	38.4	9.5849	86	1.36129e+07	10698250	2.29867e+06	1.2151e+07	0.636222	0.57649	0.123699
-	hypothetical protein	gi|33592901	BP1843	conserved hypothetical	Unknown	5	47.1	15.972	157	3.04978e+06	1143500	298322	1.77151e+06	0.88902	0.0265256	0.00898418
-	hypothetical protein	gi|33592903	BP1845	conserved hypothetical	Unknown	9	49.1	35.119	338	5.44562e+06	4.30329e+06	2.78244e+06	1.12967e+06	1.51854	0.373406	0.0865432
-	glutamine ABC transporter substrate-binding protein	gi|33592910	BP1852	transport/binding proteins	Periplasmic	7	33.2	27.152	247	0	4.16249e+06		1.14692e+06	Plank unique
gdhA	glutamate dehydrogenase	gi|33592912	BP1857	small molecule degradation	Unknown	21	56.6	46.323	429	4.79137e+07	1.03783e+07	7.86121e+06	3.18887e+06	4.61673	7.56663e-07	2.09806e-06
-	amidase	gi|33592922	BP1874	miscellaneous	Cytoplasmic	11	38.1	45.93	449	1118500	541717	1.23017e+06	840433	1.37649	0.365329	0.0851163
bvgR	regulatory protein BvgR	gi|33592924	BP1876	pathogenicity	Unknown	8	43.6	32.182	291	7.62346e+06	7.45592e+06	1.24417e+06	1.19787e+06	1.02247	0.816974	0.164925
bvgS	virulence sensor protein BvgS	gi|33592925	BP1877	pathogenicity	CytoplasmicMembrane	43	46.8	135	1238	1.03321e+07	5.50732e+06	1.40971e+06	1.07718e+06	1.87607	5.62869e-05	4.81297e-05
bvgA	virulence factors transcription regulator BvgA	gi|33592926	BP1878	pathogenicity	Cytoplasmic	20	84.2	22.952	209	1.11564e+08	3.59676e+07	1.44033e+07	1.18362e+07	3.10179	1.69103e-06	3.62626e-06
fhaB	filamentous hemagglutinin/adhesin	gi|33592927	BP1879	pathogenicity	OuterMembrane	212	71	367.52	3590	64676250	6.62186e+07	1.97864e+07	6.65226e+06	0.976708	0.859998	0.172563
fimB	chaperone protein FimB/FhaD	gi|33592928	BP1881	pathogenicity	Periplasmic	8	57.8	26.436	244	8.28478e+06	9.47906e+06	5.1119e+06	2.24226e+06	0.874009	0.61165	0.129778
fimC	outer membrane usher protein FimC	gi|33592929	BP1882	pathogenicity	OuterMembrane	12	21.1	93.368	873	2.10598e+06	2.89302e+06	1.67182e+06	250180	1.09193	0.280684	0.0674018
fhaC	filamentous hemagglutinin transporter protein FhaC	gi|33592931	BP1884	pathogenicity	OuterMembrane	9	22.1	64.445	584	8744375	0	1.48553e+06		Biofilm unique
-	exported protein	gi|33592933	BP1887	cell surface	Periplasmic	17	56.8	35.644	324	2.25414e+07	681955	2.52889e+06	788915	22.0361	1.93543e-09	6.30583e-08
oplaH	5-oxoprolinase	gi|33592938	BP1895	central/intermediary metabolism	Cytoplasmic	53	58.8	129.98	1207	7654075	3.47798e+06	1.47061e+06	547720	2.20072	6.73649e-05	5.63932e-05
suhB	inositol monophosphatase	gi|33592944	BP1902	miscellaneous	Cytoplasmic	10	45.4	28.346	260	3.78624e+06	0	906484		Biofilm unique
ppiB	peptidyl-prolyl cis-trans isomerase B	gi|33592948	BP1906	cell processes	Cytoplasmic	12	59.8	18.566	169	4.57733e+07	9.76079e+07	1.19097e+07	2.88886e+07	0.468951	0.00227434	0.0011083
accA	acetyl-CoA carboxylase carboxyltransferase subunit alpha	gi|33592952	BP1910	fatty acid metabolism	Cytoplasmic	12	42.1	35.694	321	8457450	3.80008e+06	2.05681e+06	905539	2.2256	0.000480357	0.000297007
ask	aspartate kinase	gi|33592955	BP1913	amino acid biosynthesis	Cytoplasmic	26	63.4	45.306	421	9.11507e+06	10690925	851591	2.01864e+06	0.852599	0.108579	0.0307336
srpH	serine acetyltransferase	gi|33593004	BP1972	amino acid biosynthesis	Cytoplasmic	8	39.1	34.401	317	1.47013e+06	0	1.87066e+06		Biofilm unique
gabD	succinate-semialdehyde dehydrogenase	gi|33593008	BP1976	small molecule degradation	Cytoplasmic	5	15.5	52.014	489	0	1664825		87638	Plank unique
goaG	4-aminobutyrate aminotransferase	gi|33593009	BP1977	small molecule degradation	Cytoplasmic	7	30.9	44.802	421	1943750	1.33533e+06	1.52373e+06	1.63437e+06	1.09172	0.519889	0.114509
-	extracellular solute-binding protein	gi|33593013	BP1983	transport/binding proteins	Periplasmic	7	15.2	84.25	749	2.32399e+06	0	162674		Biofilm unique
-	ABC transporter ATP-binding protein	gi|33593016	BP1986	transport/binding proteins	CytoplasmicMembrane	10	28.7	60.382	558	2704725	2.00813e+06	921894	1.00807e+06	1.1224	0.240087	0.0597007
efp	elongation factor P	gi|33593036	BP2010	macromolecule synthesis/modification	Cytoplasmic	9	35.1	20.868	185	2.07279e+07	3.16853e+07	1.8634e+06	1.09564e+07	0.65418	0.0363692	0.0116868
acnA	aconitate hydratase	gi|33593040	BP2014	energy metabolism	Cytoplasmic	56	71.9	97.735	901	8.27353e+07	72092250	6.6303e+06	7.18948e+06	1.14763	0.023669	0.00824291
-	haloacid-type dehydrogenase	gi|33593043	BP2017	miscellaneous	Cytoplasmic	6	32.8	26.921	244	1595115	477100	205832	763400	1.11445	0.00608559	0.002562
acnB	bifunctional aconitate hydratase 2/2-methylisocitrate dehydratase	gi|33593047	BP2021	energy metabolism	Cytoplasmic	56	71.3	93.173	863	1.55848e+07	6.00321e+07	856030	1.58949e+07	0.259608	4.51541e-05	4.06294e-05
proA	gamma-glutamyl phosphate reductase	gi|33593064	BP2041	amino acid biosynthesis	Cytoplasmic	7	26.7	44.327	419	682165	587283	782424	916922	0.774374	0.850965	0.171527
-	LPS-assembly lipoprotein LptE	gi|33593066	BP2043	cell surface	Unknown	6	36.5	24.231	219	1.30948e+06	0	1.04395e+06		Biofilm unique
leuS	leucine--tRNA ligase	gi|33593067	BP2044	macromolecule synthesis/modification	Cytoplasmic	37	51.1	98.963	885	5.25146e+06	1.15523e+07	1.08174e+06	3.30054e+06	0.454582	0.00124753	0.000661215
rpmG	50S ribosomal protein L33	gi|33593073	BP2050	macromolecule synthesis/modification	Cytoplasmic	3	43.6	6.4956	55	0	3.23034e+06		2.569e+06	Plank unique
rpmB	50S ribosomal protein L28	gi|33593074	BP2051	macromolecule synthesis/modification	Cytoplasmic	7	69.2	8.8451	78	552186	25081900	496097	6.53055e+06	0.033023	3.48168e-06	5.71555e-06
-	glycine/betaine ABC transporter substrate-binding protein	gi|33593077	BP2055	transport/binding proteins	Periplasmic	15	60.4	36.915	333	7636275	8.03547e+06	864648	3.11791e+06	0.950321	0.768686	0.157275
-	tautomerase	gi|33593080	BP2058	miscellaneous	Unknown	9	96	12.776	124	9.11504e+06	2.38037e+06	3.82364e+06	4.44813e+06	1.27642	0.0183995	0.00656236
-	beta-ketothiolase	gi|33593081	BP2059	miscellaneous	Cytoplasmic	29	87.8	40.64	395	2.23752e+07	1.37773e+07	4.34122e+06	5.54584e+06	1.62406	0.0135666	0.00509837
-	exported protein	gi|33593088	BP2068	cell surface	Unknown	18	71.3	33.711	324	8.66917e+06	5.76582e+06	1.76038e+06	2.41323e+06	1.50355	0.0385574	0.0122714
-	lipoprotein	gi|33593091	BP2072	cell surface	Unknown	9	59.2	21.519	196	1.47209e+07	4308075	2.04442e+06	913772	3.41705	4.76402e-07	1.6237e-06
-	hypothetical protein	gi|33593092	BP2073	conserved hypothetical	Cytoplasmic	2	12.5	43.212	392	1.41453e+06	0	2.39718e+06		Biofilm unique
-	efflux system inner membrane protein	gi|33593094	BP2075	transport/binding proteins	CytoplasmicMembrane	14	47.4	46.973	443	3.03243e+06	9932975	381792	525319	0.30529	1.61247e-10	1.07093e-08
-	efflux system transmembrane protein	gi|33593095	BP2076	transport/binding proteins	Cytoplasmic	25	36.1	115.44	1076	7079175	4.96699e+06	290824	1.09303e+06	1.42524	0.00101953	0.000553601
nagZ	beta-hexosaminidase	gi|33593098	BP2080	cell surface	Cytoplasmic	12	42.3	38.621	352	2825275	948283	430021	1.47353e+06	0.993119	0.0134527	0.0050699
-	exodeoxyribonuclease III	gi|33593125	BP2110	macromolecule synthesis/modification	Periplasmic	13	60.4	29.402	260	3.91237e+06	4870075	2.17182e+06	1.79187e+06	0.964018	0.424197	0.0965299
gor	glutathione reductase	gi|33593132	BP2120	central/intermediary metabolism	Cytoplasmic	2	60.4	49.308	450	1.79598e+07	0	1.47762e+07		Biofilm unique
-	exported protein	gi|33593136	BP2125A	conserved hypothetical	Extracellular	3	23.7	11.767	114	7.97951e+06	0	1.44396e+06		Biofilm unique
-	exported protein	gi|33593151	BP2141	cell surface	Unknown	3	30.3	16.358	152	0	1.10771e+07		2.28485e+06	Plank unique
-	hypothetical protein	gi|33593154	BP2144	conserved hypothetical	Unknown	7	50.8	20.006	183	2.49158e+06	2.00666e+06	493852	1.57599e+06	0.827772	0.488478	0.108669
-	exported protein	gi|33593157	BP2147	cell surface	Unknown	8	67.3	16.818	159	6.60712e+06	9.34422e+06	977192	1.91116e+06	0.707081	0.0108102	0.00424226
-	hypothetical protein	gi|33593164	BP2156	conserved hypothetical	Unknown	4	25.5	23.966	216	0	511428		573229	Plank unique
-	cytochrome C oxidase subunit III	gi|33593177	BP2172	energy metabolism	CytoplasmicMembrane	3	13.1	34.322	312	0	1.44673e+06		366494	Plank unique
-	hypothetical protein	gi|33593187	BP2183	conserved hypothetical	Cytoplasmic	6	56.6	11.604	99	0	1463975		1.17333e+06	Plank unique
rpoD	RNA polymerase sigma factor RpoD	gi|33593188	BP2184	macromolecule synthesis/modification	Cytoplasmic	33	49.1	83.968	760	14449250	1.95469e+07	1.87026e+06	4.77124e+06	0.739209	0.0350542	0.0113815
dnaG	DNA primase	gi|33593189	BP2185	cell processes	Cytoplasmic	3	8.6	73.871	676	0	431500		472907	Plank unique
rpsU	30S ribosomal protein S21	gi|33593190	BP2186	ribosome constituents	Cytoplasmic	6	62.9	8.5349	70	0	1.52642e+07		2.27557e+06	Plank unique
-	transferase	gi|33593191	BP2187	miscellaneous	Cytoplasmic	7	55.9	20.486	179	8.28177e+06	683733	1.69663e+06	1.06306e+06	4.03752	3.09174e-06	5.2035e-06
purA	adenylosuccinate synthetase	gi|33593192	BP2188	ribonucleotide biosynthesis	Cytoplasmic	15	53.3	46.775	435	1.1004e+07	5604875	3.67079e+06	1.7146e+06	1.96329	0.00851251	0.00344212
hisZ	ATP phosphoribosyltransferase regulatory subunit	gi|33593193	BP2189	macromolecule synthesis/modification	Cytoplasmic	19	49.6	41.627	385	5.37163e+06	6.76303e+06	565485	1.20004e+06	0.794264	0.0279316	0.00935985
hflC	inner membrane-anchored protein HflC	gi|33593194	BP2190	cell surface	Unknown	17	59.9	33.375	299	4.43678e+06	4.11071e+06	396327	2.08306e+06	0.899436	0.714283	0.148708
hflK	membrane protein	gi|33593195	BP2191	cell surface	Unknown	19	59.2	47.485	434	8.68073e+06	12972275	1.78193e+06	2.64612e+06	0.669176	0.00807957	0.00329712
his1	histidinol-phosphate aminotransferase	gi|33593198	BP2194	amino acid biosynthesis	Cytoplasmic	11	39	38.895	356	6.00359e+06	3.57853e+06	1.75765e+06	2.86833e+06	1.11845	0.107887	0.0306027
engA	GTPase Der	gi|33593199	BP2195	miscellaneous	Cytoplasmic	13	35.7	49.427	451	3.64872e+06	1.77949e+06	756646	1.74867e+06	1.70869	0.0371217	0.0118713
-	outer membrane protein assembly factor BamB	gi|33593200	BP2196	miscellaneous	OuterMembrane	16	67.9	40.091	386	14949250	9.04446e+06	1.53187e+06	1.94476e+06	1.65286	0.000163267	0.000121143
-	membrane protein	gi|33593201	BP2197	cell surface	Unknown	11	66	22.819	212	5.09724e+06	8.37394e+06	492252	1.97209e+06	0.608703	0.00273577	0.00129983
hisS	histidine--tRNA ligase	gi|33593202	BP2198	macromolecule synthesis/modification	Cytoplasmic	11	28.6	48.394	434	1.21432e+06	2874500	712330	1.18548e+06	0.506934	0.0147768	0.00546061
ispG	4-hydroxy-3-methylbut-2-en-1-yl diphosphate synthase	gi|33593203	BP2199	central/intermediary metabolism	Cytoplasmic	5	15.8	46.706	431	120157	1.42273e+06	294323	171599	0.506729	2.88994e-06	4.99311e-06
-	membrane protein	gi|33593204	BP2200	cell surface	Unknown	4	35.7	17.931	168	1.99552e+06	0	2.20522e+06		Biofilm unique
ndk	nucleoside diphosphate kinase	gi|33593206	BP2202	central/intermediary metabolism	Extracellular	9	76.6	15.459	141	9.43733e+06	3.04852e+07	2.49118e+06	3.49276e+06	0.309571	2.88185e-07	1.03551e-06
valS	valine--tRNA ligase	gi|33593207	BP2203	macromolecule synthesis/modification	Cytoplasmic	29	42.4	107.38	960	4.32889e+06	6.53607e+06	619236	1.76462e+06	0.662308	0.0160803	0.0058449
-	hypothetical protein	gi|33593214	BP2213	conserved hypothetical	Cytoplasmic	7	37.7	16.616	154	2889000	4.83608e+06	637665	3.91044e+06	0.398256	0.256407	0.0628195
-	cell surface protein	gi|33593220	BP2219	cell surface	Unknown	11	64.7	35.452	334	1.3966e+07	0	3.37105e+06		Biofilm unique
-	anti-sigma factor antagonist	gi|33593226	BP2226	regulation	Unknown	7	48.3	12.666	116	2663575	2.08442e+06	1.64452e+06	1.86749e+06	1.02228	0.581185	0.124505
alr	alanine racemase	gi|33593228	BP2228	cell surface	Cytoplasmic	6	21.4	41.291	387	0	1.00869e+06		515531	Plank unique
-	exported protein	gi|33593231	BP2231	cell surface	Unknown	11	32.7	43.006	395	1.11255e+06	0	624377		Biofilm unique
-	hypothetical protein	gi|33593233	BP2233	unknown	Unknown	8	44	25.033	232	3.35312e+06	7797900	604313	912168	0.430003	1.66384e-06	3.62028e-06
brpL	RNA polymerase sigma factor	gi|33593234	BP2234	macromolecule synthesis/modification	Cytoplasmic	4	44.5	22.207	200	0	1.97003e+06		2.25353e+06	Plank unique
bscC	type III secretion protein	gi|33593235	BP2235	pathogenicity	OuterMembrane	6	14.7	63.364	600	366150	1.75719e+06	896881	873778	1.04186	0.0215163	0.00757252
bscW	hypothetical protein	gi|33593236	BP2236	pathogenicity	Unknown	5	62.1	14.196	132	0	3.34813e+06		259211	Plank unique
bscQ	type III secretion protein	gi|33593241	BP2241	pathogenicity	Unknown	10	34.8	37.753	359	724751	1.28862e+06	375307	709370	0.562423	0.115977	0.0324141
bscJ	type III secretion protein	gi|33593247	BP2248	pathogenicity	OuterMembrane	7	35.8	28.634	274	3.56928e+06	2164900	409383	2.47312e+06	0.824353	0.199969	0.0505755
bcr4	hypothetical protein	gi|33593249	BP2250	pathogenicity	Unknown	9	81.5	18.103	173	1.04563e+07	6.82013e+06	2.4619e+06	2.38431e+06	1.53316	0.0265441	0.00898418
bcrH2	regulatory protein	gi|33593250	BP2251	pathogenicity	Unknown	10	73.9	16.645	153	4441700	1.3719e+07	557257	1.25764e+06	0.323762	1.37812e-08	1.5299e-07
bopB	outer protein B	gi|33593251	BP2252	pathogenicity	CytoplasmicMembrane	11	41	40.537	402	2.67398e+06	3.12767e+06	818268	453557	0.854945	0.262345	0.0639124
bopD	outer protein D	gi|33593252	BP2253	pathogenicity	Unknown	13	60.4	31.839	313	1.0943e+06	9.41111e+06	455759	794897	0.116277	7.60692e-10	3.37464e-08
-	hypothetical protein	gi|33593254	BP2255	pathogenicity	Cytoplasmic	6	62.6	10.195	91	0	8622275		1.21471e+06	Plank unique
bsp22	secreted protein	gi|33593255	BP2256	pathogenicity	Unknown	11	62.9	22.245	205	0	1.15631e+07		1.37994e+06	Plank unique
bopN	outer protein N	gi|33593256	BP2257	pathogenicity	Unknown	15	61.9	38.992	365	0	7.19187e+06		873446	Plank unique
bscE	hypothetical protein	gi|33593262	BP2263	pathogenicity	Unknown	10	94.9	10.653	99	5.81559e+06	2.06288e+07	915602	2.21874e+06	0.281916	3.24424e-08	2.87354e-07
greA	transcription elongation factor GreA	gi|33593266	BP2267	macromolecule synthesis/modification	Cytoplasmic	7	57	17.042	158	616039	8970925	507191	1.70545e+06	0.103006	4.3476e-07	1.52289e-06
-	sulfurtransferase	gi|33593277	BP2280	miscellaneous	Cytoplasmic	7	41.7	29.608	283	4306475	5.35529e+06	1.51336e+06	897466	0.804153	0.174942	0.0451032
qor	quinone oxidoreductase	gi|33593279	BP2283	cofactor biosynthesis	Cytoplasmic	20	76.6	34.965	329	20145750	13883500	3.08783e+06	2.24501e+06	1.45106	0.0024465	0.00118352
-	tartrate dehydrogenase	gi|33593285	BP2291	small molecule degradation	Cytoplasmic	12	38	38.9	355	2.24267e+06	1086815	301258	1.49616e+06	1.03176	0.0932601	0.0269128
-	aminobutyrate aminotransferase	gi|33593292	BP2298	small molecule degradation	Cytoplasmic	6	20.8	45.345	424	1.32927e+06	0	813888		Biofilm unique
-	2-hydroxyacid dehydrogenase	gi|33593298	BP2304	miscellaneous	Cytoplasmic	12	55.5	33.902	310	7.35489e+06	484850	700802	1.18764e+06	2.52824	2.49419e-07	9.46445e-07
-	ATP-binding protein	gi|33593301	BP2307	miscellaneous	Unknown	17	38.7	57.225	532	958390	4.72114e+06	89171.2	1.71513e+06	0.203	0.000316053	0.000209149
-	transcriptional regulator	gi|33593302	BP2308	conserved hypothetical	Cytoplasmic	11	47.3	26.262	243	3.42794e+06	37050500	446333	1.18002e+07	0.0925208	3.83215e-05	3.51394e-05
purD	phosphoribosylamine--glycine ligase	gi|33593303	BP2309	ribonucleotide biosynthesis	Cytoplasmic	24	75.1	47.479	446	7645525	1.94373e+07	905676	4.13659e+06	0.393342	4.62004e-05	4.12496e-05
hemF	coproporphyrinogen III oxidase	gi|33593304	BP2310	cofactor biosynthesis	Cytoplasmic	7	28.1	34.185	303	1.53668e+06	1.85207e+06	1.25855e+06	2.05846e+06	0.622285	0.755414	0.155067
-	hypothetical protein	gi|33593306	BP2312	conserved hypothetical	Cytoplasmic	4	32	14.064	128	0	995942		806806	Plank unique
vag8	autotransporter	gi|33593309	BP2315	pathogenicity	OuterMembrane	44	62.4	94.88	915	2.71804e+07	6.32684e+07	2.99893e+06	1.08508e+07	0.429605	1.3859e-05	1.58049e-05
-	lipid A ABC transporter ATP-binding protein/permease MsbA	gi|33593315	BP2321	transport/binding proteins	CytoplasmicMembrane	14	30.3	67.386	623	8505775	1.72937e+06	2.43873e+06	1.68664e+06	3.27896	0.000228343	0.00015716
waaF	heptosyltransferase II	gi|33593316	BP2322	macromolecule synthesis/modification	Periplasmic	4	27.7	33.995	321	1.46673e+06	0	1.12557e+06		Biofilm unique
-	membrane protein	gi|33593317	BP2323	conserved hypothetical	CytoplasmicMembrane	4	28.3	27.271	254	1.24163e+06	0	1.37197e+06		Biofilm unique
-	polysaccharide deacetylase	gi|33593320	BP2326	macromolecule synthesis/modification	Cytoplasmic	7	42.3	27.375	241	1.40899e+06	2.09414e+06	1.11176e+06	1.05647e+06	0.841032	0.299487	0.0712738
-	transferase	gi|33593323	BP2329	macromolecule synthesis/modification	Unknown	7	38	27.792	250	1.82314e+06	315808	207594	773569	0.962156	0.000965484	0.000532617
dnaE	DNA polymerase III subunit alpha	gi|33593326	BP2332	macromolecule synthesis/modification	Cytoplasmic	13	16.7	130.36	1163	0	1.65146e+06		1.28618e+06	Plank unique
-	dioxygenase	gi|33593327	BP2333	miscellaneous	CytoplasmicMembrane	6	32.8	35.512	308	2.67599e+06	0	826962		Biofilm unique
argA	N-acetylglutamate synthase	gi|33593329	BP2335	amino acid biosynthesis	Cytoplasmic	8	21	50.968	467	4.05913e+06	3.65449e+06	1.53826e+06	2.93969e+06	0.740483	0.771255	0.157367
-	Fe(2+)-trafficking protein	gi|33593330	BP2336	conserved hypothetical	Cytoplasmic	7	72.2	10.568	90	1.88975e+06	9.19054e+06	861470	3.33184e+06	0.205619	0.000403337	0.000257754
-	transporter	gi|33593332	BP2338	transport/binding proteins	Cytoplasmic	7	25.4	30.419	268	1.24718e+06	785692	646350	872498	0.952422	0.32236	0.075489
-	hypothetical protein	gi|33593338	BP2344	conserved hypothetical	Unknown	5	47.5	13.285	118	0	4230200		4.92969e+06	Plank unique
-	putrescine ABC transporter substrate-binding protein	gi|33593342	BP2348	transport/binding proteins	Periplasmic	11	36.8	40.91	367	4122725	0	978228		Biofilm unique
gltA	citrate synthase	gi|33593350	BP2358	energy metabolism	Cytoplasmic	27	68.6	48.507	436	41966750	61094750	2.71863e+06	1.89728e+07	0.686913	0.0345781	0.0113303
sdhB	succinate dehydrogenase iron-sulfur subunit	gi|33593352	BP2360	energy metabolism	CytoplasmicMembrane	11	47.5	27.212	238	5314825	5.60099e+06	547608	585599	0.948908	0.402468	0.0926334
sdhA	succinate dehydrogenase flavoprotein subunit	gi|33593353	BP2361	energy metabolism	CytoplasmicMembrane	34	72.3	64.855	592	24730750	2.04727e+07	2.76422e+06	4.71282e+06	1.20799	0.0853455	0.0248989
mdH	malate dehydrogenase	gi|33593357	BP2365	energy metabolism	Cytoplasmic	26	75.7	35.664	329	1.38153e+07	8.09088e+06	4.41243e+06	2.53793e+06	1.70751	0.0203157	0.00718799
-	AMP-binding protein	gi|33593366	BP2377	miscellaneous	Cytoplasmic	9	23.3	62.29	563	3805100	0	1.90594e+06		Biofilm unique
-	transferase	gi|33593367	BP2378	miscellaneous	Cytoplasmic	3	22	18.335	173	1.70148e+06	1.85041e+06	1.87927e+06	557381	1.83904	0.856088	0.172038
eno	enolase	gi|33593375	BP2386	central/intermediary metabolism	Cytoplasmic	21	65	45.913	428	2.73298e+07	28132000	2.21988e+06	2.57695e+06	0.971486	0.576243	0.123699
kdsA	2-dehydro-3-deoxyphosphooctonate aldolase	gi|33593377	BP2388	macromolecule synthesis/modification	Cytoplasmic	11	51.9	30.492	285	3.36623e+06	0	1.29529e+06		Biofilm unique
pyrG	CTP synthetase	gi|33593378	BP2389	ribonucleotide biosynthesis	Cytoplasmic	28	57.1	60.657	550	1.16388e+07	8.90266e+06	3.21325e+06	3.02862e+06	1.30734	0.160014	0.04174
-	D-aminopeptidase	gi|33593381	BP2393	conserved hypothetical	Unknown	5	21.5	40.299	382	7.43502e+06	0	9.12516e+06		Biofilm unique
-	binding-protein-dependent transport permease	gi|33593382	BP2394	transport/binding proteins	CytoplasmicMembrane	4	17.4	32.07	299	2753050	2.52112e+06	444187	3.19173e+06	0.545998	0.863579	0.173021
-	binding-protein-dependent transport permease	gi|33593383	BP2395	transport/binding proteins	CytoplasmicMembrane	4	15	33.873	306	5.05551e+06	0	1.12606e+06		Biofilm unique
-	peptide ABC transporter substrate-binding protein	gi|33593384	BP2396	transport/binding proteins	Periplasmic	14	31.9	57.607	517	0	9.90369e+06		3.07879e+06	Plank unique
-	ABC transporter ATP-binding protein	gi|33593385	BP2397	transport/binding proteins	CytoplasmicMembrane	19	39.8	69.3	633	5.11377e+06	3562275	1.33102e+06	2.05682e+06	1.19628	0.151896	0.0400147
-	L-asparaginase	gi|33593386	BP2398	miscellaneous	Periplasmic	14	64.1	33.556	326	8.90358e+06	1.16289e+06	1.71694e+06	253213	7.65645	7.02401e-07	2.00967e-06
-	transcriptional regulator	gi|33593387	BP2399	regulation	Cytoplasmic	4	20.1	31.019	294	1647000	0	1.19223e+06		Biofilm unique
-	hypothetical protein	gi|33593389	BP2402	conserved hypothetical	Cytoplasmic	4	34.2	17.109	149	1.38467e+06	1437950	462604	1.14786e+06	0.641963	0.918095	0.18177
-	electron transfer flavoprotein-ubiquinone oxidoreductase	gi|33593390	BP2403	energy metabolism	Cytoplasmic	16	41	58.845	542	2.15838e+06	502100	1.11578e+06	1.22989e+06	0.859742	0.0346634	0.0113303
-	acetyl-CoA synthetase	gi|33593396	BP2409	fatty acid metabolism	Cytoplasmic	21	46.1	72.324	659	8.20856e+06	5.22946e+06	1.58077e+06	2.89493e+06	1.56968	0.0513543	0.0159251
-	LysR family transcription regulator	gi|33593401	BP2416	regulation	Cytoplasmic	15	54.9	35.205	317	6.52352e+06	0	1.30818e+06		Biofilm unique
pepA	cytosol aminopeptidase	gi|33593406	BP2421	macromolecule synthesis/modification	Cytoplasmic	31	80	51.729	499	2.11482e+07	1.29765e+07	2.55617e+06	2.5629e+06	1.62973	0.000251083	0.000168645
era	GTP-binding protein Era	gi|33593414	BP2430	miscellaneous	CytoplasmicMembrane	9	43.9	33.032	296	3.11969e+06	1.29673e+06	688401	1.53217e+06	1.2029	0.0239656	0.00830275
lep	signal peptidase I	gi|33593416	BP2432	macromolecule synthesis/modification	CytoplasmicMembrane	11	33.3	33.699	294	2278900	1.72277e+06	186975	945052	1.10235	0.18772	0.0479333
lepA	elongation factor 4	gi|33593417	BP2433	miscellaneous	CytoplasmicMembrane	18	48.9	65.996	597	5.65382e+06	3.69526e+06	1.2804e+06	2.15426e+06	1.27502	0.084594	0.0247339
mucD	serine protease	gi|33593418	BP2434	macromolecule degradation	Periplasmic	27	54.9	52.134	495	68203750	55281250	4.68806e+06	6.03523e+06	1.23376	0.00200547	0.00100678
mucB	sigma factor regulatory protein	gi|33593419	BP2435	regulation	Periplasmic	8	26.1	39.211	352	0	1853950		305641	Plank unique
fabF	3-oxoacyl-ACP synthase	gi|33593423	BP2439	fatty acid metabolism	CytoplasmicMembrane	20	61.6	43.35	409	18580000	1.84401e+07	2.11757e+06	2.99813e+06	1.00759	0.927453	0.183061
acpP	acyl carrier protein	gi|33593424	BP2440	cofactor biosynthesis	Cytoplasmic	5	49.4	8.8987	79	3.02506e+07	7.64379e+07	9.60407e+06	4.45778e+07	0.395754	0.032487	0.0106978
fabG	3-oxoacyl-ACP reductase	gi|33593425	BP2441	fatty acid metabolism	Cytoplasmic	11	70.4	25.622	250	1.72611e+07	4213500	3.16513e+06	2.04771e+06	4.09661	7.05827e-06	9.20807e-06
fabD	malonyl CoA-acyl carrier protein transacylase	gi|33593426	BP2442	fatty acid metabolism	Unknown	7	46.3	31.326	311	4.15408e+06	657450	1.36749e+06	1.03717e+06	2.10616	0.000545073	0.000330772
fabH	3-oxoacyl-ACP synthase	gi|33593427	BP2443	fatty acid metabolism	Unknown	12	54.6	34.919	328	5.29196e+06	4369350	302536	1.19733e+06	1.21115	0.0971834	0.0279843
rpmF	50S ribosomal protein L32	gi|33593429	BP2445	ribosome constituents	Cytoplasmic	3	65	6.8207	60	0	8.01441e+06		9.30346e+06	Plank unique
maf	Maf-like protein	gi|33593431	BP2447	miscellaneous	Cytoplasmic	6	51.8	21.107	199	3748900	2.65639e+06	701326	1.29511e+06	1.41128	0.0992632	0.0285214
-	hypothetical protein	gi|33593435	BP2452	conserved hypothetical	Cytoplasmic	12	72.4	28.65	257	2.10547e+07	4821025	5.55186e+06	3.78261e+06	2.91151	0.000147231	0.000110486
-	oxidoreductase	gi|33593437	BP2454	central/intermediary metabolism	Unknown	8	38.8	26.558	260	3.83164e+06	3661225	1.04419e+06	650328	1.04655	0.741375	0.153112
-	hypothetical protein	gi|33593452	BP2469	unknown	Unknown	6	41.2	12.917	114	0	8.18151e+06		4.67632e+06	Plank unique
-	serine--tRNA ligase	gi|33593453	BP2470	macromolecule synthesis/modification	Cytoplasmic	14	37.5	49.817	451	2.09322e+06	5.01012e+06	185957	1.12139e+06	0.417798	9.07569e-05	7.32093e-05
-	recombination factor protein RarA	gi|33593454	BP2471	conserved hypothetical	Cytoplasmic	11	37	48.924	446	1.57903e+06	0	247956		Biofilm unique
lolA	outer-membrane lipoprotein carrier protein	gi|33593455	BP2472	cell surface	Periplasmic	5	44.8	22.298	210	2.44564e+06	474700	1.37358e+06	1.16277e+06	1.03039	0.0229888	0.00804816
trxB	thioredoxin reductase	gi|33593457	BP2474	central/intermediary metabolism	Unknown	16	79.3	34.116	319	9.19392e+06	3963900	2.56405e+06	2.52786e+06	1.93284	0.00519879	0.00225283
icd	isocitrate dehydrogenase	gi|33593471	BP2488	energy metabolism	Cytoplasmic	28	60.5	45.793	418	1.51431e+07	19467250	1.29439e+06	2.71993e+06	0.777875	0.00557229	0.00237313
-	cytochrome	gi|33593473	BP2490	energy metabolism	Periplasmic	4	43.3	12.459	120	0	5.72166e+06		3.73779e+06	Plank unique
-	zinc protease	gi|33593480	BP2497	macromolecule degradation	OuterMembrane	49	61.2	101.11	916	8.11089e+06	9.52224e+06	844199	2.73645e+06	0.851784	0.255131	0.0626222
dnaJ	chaperone protein DnaJ	gi|33593481	BP2498	cell processes	Cytoplasmic	15	50.1	40.551	377	2.72139e+06	7.29831e+06	338556	993288	0.37288	8.64496e-07	2.34575e-06
dnaK	chaperone protein DnaK	gi|33593482	BP2499	cell processes	Cytoplasmic	60	74.9	69.648	641	52963000	5.79957e+07	3.45645e+06	6.00614e+06	0.913223	0.10561	0.0300743
-	heat shock protein GrpE	gi|33593484	BP2501	cell processes	Cytoplasmic	17	95.7	19.625	184	1.63762e+07	5.80206e+07	3.32284e+06	4.09572e+06	0.282248	2.97677e-09	6.5567e-08
ppnK	NAD kinase	gi|33593488	BP2505	central/intermediary metabolism	Cytoplasmic	9	46.5	32.341	299	3.35368e+06	0	1.00475e+06		Biofilm unique
omlA	Outer membrane protein assembly factor BamE	gi|33593491	BP2508	macromolecule synthesis/modification	Unknown	12	68.7	20.489	182	2.27024e+07	17159250	2.87824e+06	3.7522e+06	1.32304	0.016634	0.00602969
-	hypothetical protein	gi|33593515	BP2532	conserved hypothetical	Cytoplasmic	13	65.4	24.889	231	15184975	7.58947e+06	2.27246e+06	1.5994e+06	2.0008	5.39663e-05	4.66484e-05
ppa	inorganic pyrophosphatase	gi|33593516	BP2533	central/intermediary metabolism	Cytoplasmic	9	59.6	20.042	178	16713250	3.57249e+07	1.26714e+06	4.20601e+06	0.467832	9.28411e-07	2.46912e-06
-	exported protein	gi|33593517	BP2534	cell surface	Unknown	15	44.6	57.763	531	8400775	3.31246e+06	671743	681510	2.53611	1.34683e-07	5.98655e-07
-	exported protein	gi|33593518	BP2535	cell surface	CytoplasmicMembrane	18	73.1	41.294	394	6.70756e+06	5.93407e+06	572390	740819	1.13035	0.0705304	0.0210381
hemC	porphobilinogen deaminase	gi|33593520	BP2537	cofactor biosynthesis	Cytoplasmic	12	51	33.257	314	2.84118e+06	2.56141e+06	442692	1.39085e+06	0.924356	0.648771	0.136165
sucD	succinyl-CoA ligase subunit alpha	gi|33593523	BP2540	energy metabolism	Cytoplasmic	17	69.6	30.681	293	11744575	4.36838e+07	1.32445e+06	1.09019e+07	0.268854	3.20288e-05	3.04079e-05
sucC	succinyl-CoA ligase subunit beta	gi|33593524	BP2541	energy metabolism	Cytoplasmic	25	79.8	40.939	386	4.80279e+07	3.99033e+07	7.14143e+06	8.62004e+06	1.20361	0.105798	0.0300743
metE	5-methyltetrahydropteroyltriglutamate--homocysteine S-methyltransferase	gi|33593526	BP2543	amino acid biosynthesis	Cytoplasmic	43	63	84.359	764	13422750	4.66953e+07	1.04473e+06	8.39155e+06	0.287454	2.22665e-06	4.36275e-06
recA	recombinase A	gi|33593529	BP2546	macromolecule synthesis/modification	Cytoplasmic	21	71.1	37.949	353	1.38194e+07	1.62811e+07	1.77553e+06	5.00147e+06	0.848803	0.282394	0.0676904
-	sugar transport protein	gi|33593532	BP2549	transport/binding proteins	CytoplasmicMembrane	5	15.8	60.455	558	4774650	0	507174		Biofilm unique
rdgC	recombination-associated protein	gi|33593544	BP2561	conserved hypothetical	Cytoplasmic	10	40.1	33.503	299	757703	3268650	900695	912621	0.463619	0.000727197	0.000420505
pyrB	aspartate carbamoyltransferase	gi|33593545	BP2562	ribonucleotide biosynthesis	Cytoplasmic	17	53.8	47.63	431	6.99926e+06	5433075	815407	2.05666e+06	1.28827	0.113577	0.0318769
-	lipoprotein	gi|33593547	BP2564	cell surface	Unknown	8	53.5	15.394	144	7438825	8.84933e+06	519304	2.05875e+06	0.840609	0.134743	0.036508
-	transcriptional regulatory protein	gi|33593554	BP2571	regulation	Unknown	7	75.7	15.26	136	2.96084e+06	3470800	392769	1.86112e+06	0.710893	0.52619	0.115161
pheT	phenylalanine--tRNA ligase subunit beta	gi|33593556	BP2573	macromolecule synthesis/modification	Cytoplasmic	26	46.1	88.056	805	4.12638e+06	3.27826e+06	1.06087e+06	575889	1.25871	0.115978	0.0324141
pheS	phenylalanine--tRNA ligase subunit alpha	gi|161610758	BP2574	macromolecule synthesis/modification	Cytoplasmic	9	36.8	38.321	340	1.19014e+06	2585400	990222	520786	0.690498	0.0121536	0.00465951
rplT	50S ribosomal protein L20	gi|33593558	BP2575	ribosome constituents	Cytoplasmic	9	48.7	13.298	119	0	1.0907e+07		820612	Plank unique
dut	deoxyuridine 5'-triphosphate nucleotidohydrolase	gi|33593561	BP2578	ribonucleotide biosynthesis	Unknown	6	49	15.904	149	4.08322e+06	7.30774e+06	973548	1.63409e+06	0.558752	0.00197231	0.000993886
-	hypothetical protein	gi|33593564	BP2581	unknown	Unknown	6	65.6	10.225	93	1.96257e+07	9.66083e+06	5.48897e+06	1.51566e+07	0.677156	0.160922	0.0418947
-	DNA-binding protein	gi|33593570	BP2589	miscellaneous	Cytoplasmic	5	45.4	18.429	174	1.45614e+06	722133	1.13069e+06	842389	1.20987	0.231086	0.057707
guaA	GMP synthase	gi|33593602	BP2624	ribonucleotide biosynthesis	Cytoplasmic	27	69.4	57.869	530	6059075	1.03595e+07	1.37329e+06	2.15537e+06	0.584879	0.00207122	0.00102815
guaB	inosine-5'-monophosphate dehydrogenase	gi|33593603	BP2625	ribonucleotide biosynthesis	Cytoplasmic	36	83.7	51.766	486	1.04065e+07	21032750	1.52973e+06	2.48839e+06	0.494777	4.5246e-06	6.75636e-06
-	exported protein	gi|33593622	BP2652	cell surface	Unknown	10	50.9	17.454	167	3.20182e+06	3.05354e+06	846533	2.81982e+06	0.699039	0.904264	0.179818
fhaS	adhesin	gi|33593636	BP2667	pathogenicity	OuterMembrane	16	12.7	263.7	2553	2.61533e+06	1.07483e+06	2.03894e+06	2.63279e+06	0.608311	0.283582	0.0677309
purL	phosphoribosylformylglycinamidine synthase	gi|33593637	BP2668	ribonucleotide biosynthesis	Cytoplasmic	36	43.6	144.83	1348	4910500	2.5777e+06	683886	850861	1.90499	0.0003818	0.000247341
-	gamma-glutamyltranspeptidase	gi|33593660	BP2693	macromolecule degradation	Periplasmic	16	39.5	58.879	542	2276075	2051150	797369	429594	1.10966	0.556555	0.120588
nadE	NAD synthetase	gi|33593664	BP2700	central/intermediary metabolism	Cytoplasmic	11	31.8	59.09	544	1.61656e+06	0	2.00072e+06		Biofilm unique
argH	argininosuccinate lyase	gi|33593666	BP2702	amino acid biosynthesis	Cytoplasmic	22	45	52.003	473	1.39614e+06	7.59657e+06	424172	5.83183e+06	0.183786	0.0266079	0.00898418
moaD	molybdopterin converting factor	gi|33593674	BP2710	cofactor biosynthesis	Unknown	7	81.9	8.8311	83	2.33372e+06	1.09598e+06	878349	1.6979e+06	0.709779	0.143827	0.0384216
-	lipoprotein	gi|33593678	BP2714	cell surface	Unknown	4	42.7	15.209	143	1177950	840700	596348	944106	0.840692	0.476444	0.106348
-	AhpC/TSA-family protein	gi|33593679	BP2715	miscellaneous	Unknown	8	58.7	17.655	167	3.36734e+07	1.98733e+07	1.05877e+07	2.27938e+06	1.6944	0.0108521	0.00424617
-	oxidoreductase	gi|33593690	BP2726	miscellaneous	Cytoplasmic	9	62.8	24.507	234	2.83673e+06	886000	372832	1.41219e+06	1.06724	0.00840872	0.00341052
-	ABC transporter ATP-binding protein	gi|33593703	BP2743	transport/binding proteins	Cytoplasmic	7	39.1	26.049	243	901138	0	730210		Biofilm unique
-	ABC transporter ATP-binding protein	gi|33593704	BP2744	transport/binding proteins	Cytoplasmic	7	25.8	29.045	267	1.39295e+06	0	113885		Biofilm unique
-	ABC transporter substrate-binding protein	gi|33593707	BP2747	transport/binding proteins	Periplasmic	27	80.6	40.677	381	5.96897e+07	7.23014e+06	1.42661e+07	4.55236e+06	8.25567	6.33918e-06	8.51958e-06
putA	trifunctional transcriptional regulator/proline dehydrogenase/pyrroline-5-carboxylate dehydrogenase	gi|33593709	BP2749	small molecule degradation	Cytoplasmic	17	25.3	137.21	1273	2.06066e+06	0	1.11016e+06		Biofilm unique
-	lipoprotein	gi|33593710	BP2750	cell surface	Unknown	8	59.9	23.183	222	3964175	349467	851235	856015	1.89058	2.49872e-05	2.51959e-05
clpA	ATP-dependent Clp protease ATP-binding protein	gi|33593713	BP2753	macromolecule degradation	Cytoplasmic	11	18.7	84.446	771	0	1.13478e+06		893295	Plank unique
-	cold-shock protein	gi|33593717	BP2757	adaptation	Cytoplasmic	3	63	8.6406	81	838183	0	943781		Biofilm unique
-	beta-ketoadipyl CoA thiolase	gi|33593719	BP2759	central/intermediary metabolism	Cytoplasmic	19	63.1	41.472	401	2.33152e+06	2.26232e+06	828681	1.69181e+06	0.858823	0.930082	0.183308
sodB	superoxide dismutase	gi|33593721	BP2761	protection responses	Periplasmic	14	85.9	21.287	192	3.60559e+07	1.34933e+07	5.5196e+06	4.12224e+06	2.67214	1.14893e-05	1.36535e-05
-	biopolymer transport protein	gi|33593724	BP2764	transport/binding proteins	CytoplasmicMembrane	4	18.4	22.652	206	597717	0	672112		Biofilm unique
-	hypothetical protein	gi|33593727	BP2767	conserved hypothetical	Unknown	2	37.1	6.8108	62	287600	2.64304e+06	704473	150212	0.652884	1.16477e-05	1.36535e-05
adk	adenylate kinase	gi|33593729	BP2769	central/intermediary metabolism	Cytoplasmic	13	57.3	23.787	218	3.53378e+06	1.23626e+07	2.79265e+06	2.6457e+06	0.343015	0.000220944	0.00015393
-	short-chain dehydrogenase	gi|33593730	BP2770	central/intermediary metabolism	Cytoplasmic	13	81.3	26.112	252	29055750	7.03316e+07	5.5417e+06	1.57805e+07	0.413125	0.000124424	9.59086e-05
rpsT	30S ribosomal protein S20	gi|33593733	BP2773	ribosome constituents	Cytoplasmic	9	57.5	9.4719	87	0	1.42003e+07		1.50448e+06	Plank unique
thrC	threonine synthase	gi|33593739	BP2783	amino acid biosynthesis	Cytoplasmic	20	60	50.873	468	6424850	3.62538e+06	859066	1.03705e+06	1.77219	0.000469412	0.000292926
-	homoserine dehydrogenase	gi|33593740	BP2784	amino acid biosynthesis	Cytoplasmic	15	44	46.396	434	1.34509e+07	6.28809e+06	2.85029e+06	1.87541e+06	2.1391	0.000436308	0.000274896
-	aminotransferase	gi|33593741	BP2785	central/intermediary metabolism	Cytoplasmic	16	57.2	44.246	395	7.30304e+06	5.04082e+06	791557	3.05251e+06	1.20732	0.109398	0.0308229
-	hypothetical protein	gi|33593743	BP2787	miscellaneous	Unknown	6	64.9	17.05	154	6.01972e+06	8.07167e+06	1.89886e+06	8.95127e+06	0.372892	0.594861	0.127026
-	hypothetical protein	gi|33593744	BP2788	miscellaneous	Cytoplasmic	24	56.4	61.653	562	13240650	9.09661e+06	1.81113e+06	4.04536e+06	1.45556	0.0449989	0.0142195
rplI	50S ribosomal protein L9	gi|33593749	BP2793	ribosome constituents	Cytoplasmic	14	63.6	16.383	151	2.79842e+06	2.63579e+07	586395	2.06262e+06	0.10617	1.15972e-10	1.07093e-08
rpsR	30S ribosomal protein S18	gi|33593750	BP2794	ribosome constituents	Cytoplasmic	9	62.2	10.711	90	9.55347e+06	11961275	2.58728e+06	2.67819e+06	0.7987	0.144313	0.0384743
rpsF	30S ribosomal protein S6	gi|33593752	BP2796	ribosome constituents	Cytoplasmic	12	90.5	14.22	126	5119525	3.03218e+07	411151	7.85025e+06	0.16884	1.38461e-05	1.58049e-05
-	GTP cyclohydrolase	gi|33593753	BP2797	conserved hypothetical	Cytoplasmic	8	48.7	29.364	265	0	4255500		673059	Plank unique
-	geranyltranstransferase	gi|33593755	BP2799	central/intermediary metabolism	Cytoplasmic	7	40.3	31.699	303	2.21544e+06	0	1.1175e+06		Biofilm unique
xseB	exodeoxyribonuclease VII small subunit	gi|33593756	BP2800	macromolecule degradation	Cytoplasmic	2	30.7	9.6216	88	0	2142600		1.85034e+06	Plank unique
-	cation transport protein	gi|33593761	BP2806	transport/binding proteins	CytoplasmicMembrane	7	21.4	53.817	490	2596625	0	1.14896e+06		Biofilm unique
-	thioesterase	gi|33593762	BP2807	miscellaneous	Unknown	6	50.7	14.677	136	2.12951e+06	0	502630		Biofilm unique
-	hypothetical protein	gi|33593769	BP2815	miscellaneous	Unknown	28	54.4	81.07	741	10304675	6089575	1.73078e+06	3.09386e+06	1.69218	0.0154997	0.00566484
-	methionine ABC transporter ATP-binding protein	gi|33593770	BP2816	transport/binding proteins	CytoplasmicMembrane	6	32	38.825	362	6.40686e+06	0	4.12348e+06		Biofilm unique
-	lipoprotein	gi|33593772	BP2818	cell surface	CytoplasmicMembrane	18	63.4	28.743	265	57140750	3.79153e+07	1.34737e+07	1.93878e+07	1.50706	0.0740508	0.0218918
-	short-chain dehydrogenase	gi|33593790	BP2841	central/intermediary metabolism	Cytoplasmic	9	34	25.334	250	2.60192e+06	6.60951e+06	674118	890674	0.393663	5.12368e-06	7.32405e-06
panB	3-methyl-2-oxobutanoate hydroxymethyltransferase	gi|33593794	BP2850	cofactor biosynthesis	Cytoplasmic	4	24.1	29.188	278	4936875	1.41234e+06	707972	1.1553e+06	2.91294	8.12325e-05	6.66815e-05
tyrB	aromatic amino acid aminotransferase	gi|33593802	BP2858	amino acid biosynthesis	Cytoplasmic	25	78.7	43.031	399	4.75449e+06	5433750	715987	1.43085e+06	0.874993	0.322873	0.075489
-	hypothetical protein	gi|33593806	BP2862	unknown	Unknown	3	30.3	13.335	122	0	1.13873e+06		1.05145e+06	Plank unique
-	hypothetical protein	gi|33593807	BP2863	unknown	Cytoplasmic	12	53.4	32.384	296	7.68008e+06	0	795685		Biofilm unique
-	alcohol dehydrogenase	gi|33593808	BP2864	central/intermediary metabolism	Cytoplasmic	14	48.5	36.683	336	8.39258e+06	1.63658e+06	1.25065e+06	827361	5.12812	6.3959e-07	1.98005e-06
-	hypothetical protein	gi|33593809	BP2865	unknown	Unknown	5	48.6	15.244	144	25806500	480917	3.53391e+06	1.178e+06	8.94351	1.2752e-08	1.5299e-07
-	ABC transporter ATP-binding protein	gi|33593810	BP2867	transport/binding proteins	CytoplasmicMembrane	13	59.9	28.602	262	6.90566e+06	0	585938		Biofilm unique
-	hypothetical protein	gi|33593812	BP2869	unknown	Cytoplasmic	6	18.7	40.609	363	705667	1931300	1.11443e+06	968917	0.913461	0.0694582	0.0208585
-	exported protein	gi|33593816	BP2873	cell surface	Unknown	9	41.9	34.522	329	3259625	0	625985		Biofilm unique
-	c'cytochrome	gi|33593829	BP2889	energy metabolism	Periplasmic	8	55.9	16.293	152	1.88911e+07	4.14875e+07	2.97145e+06	1.59972e+07	0.455344	0.00675095	0.00278052
purB	adenylosuccinate lyase	gi|33593830	BP2890	ribonucleotide biosynthesis	Cytoplasmic	28	68.3	50.142	458	8.27338e+06	2.00508e+07	1.67271e+06	1.6981e+06	0.41262	2.69555e-07	9.97758e-07
-	hypothetical protein	gi|33593831	BP2891	miscellaneous	Cytoplasmic	7	41.9	22.634	203	6.69949e+06	4.02712e+06	764303	875754	1.6636	0.000217942	0.00015264
mnmA	tRNA-specific 2-thiouridylase MnmA	gi|33593833	BP2893	macromolecule synthesis/modification	Cytoplasmic	13	42.9	40.923	371	2456025	5012150	290083	1.16105e+06	0.490014	0.000383245	0.000247341
pntaA	NAD(P) transhydrogenase subunit alpha part 1	gi|33593837	BP2897	energy metabolism	CytoplasmicMembrane	9	43.3	39.021	372	3.69116e+06	2834675	784851	2.29225e+06	0.868097	0.406848	0.0933186
-	oxidoreductase	gi|33593844	BP2906	miscellaneous	Cytoplasmic	11	33.3	50.949	469	1.85049e+06	2.37444e+06	1.44133e+06	1.24429e+06	0.974172	0.515579	0.113748
aroG	phospho-2-dehydro-3-deoxyheptonate aldolase	gi|33593846	BP2908	amino acid biosynthesis	Cytoplasmic	20	62.5	38.804	357	9095950	14321800	841514	5.2083e+06	0.635112	0.0356766	0.011492
-	hypothetical protein	gi|33593847	BP2909	conserved hypothetical	Cytoplasmic	10	30.2	51.413	486	0	1.89077e+06		1.61254e+06	Plank unique
bph3	DNA-binding protein	gi|33593849	BP2911	regulation	Unknown	15	82.9	13.654	123	1.3416e+07	41833250	852317	6.94079e+06	0.320703	1.65812e-06	3.62028e-06
-	exported protein	gi|33593853	BP2915	cell surface	Periplasmic	11	68.9	12.961	122	0	1.17486e+07		6.63729e+06	Plank unique
-	nucleotide-binding protein	gi|33593854	BP2916	conserved hypothetical	Cytoplasmic	11	75.6	17.843	160	5.66868e+06	6871725	753391	2.61246e+06	0.824929	0.303881	0.0717849
-	exported protein	gi|33593862	BP2924	cell surface	Periplasmic	7	54.1	9.9723	98	728092500	209927500	4.38132e+08	7.6618e+07	3.4683	0.0171431	0.00616385
-	integral membrane protein	gi|33593865	BP2927	cell surface	CytoplasmicMembrane	3	21.8	18.221	165	9.89823e+06	0	4.13818e+06		Biofilm unique
cyoB	ubiquinol oxidase subunit I	gi|33593870	BP2932	energy metabolism	CytoplasmicMembrane	3	4.9	74.279	659	1531825	0	1.25794e+06		Biofilm unique
cyoA	ubiquinol oxidase polypeptide II	gi|33593871	BP2933	energy metabolism	CytoplasmicMembrane	4	26.3	33.38	304	1.71576e+06	195167	864744	478059	1.75825	0.00366413	0.00167511
-	exported protein	gi|33593874	BP2936	cell surface	CytoplasmicMembrane	16	47.2	37.264	335	2.73546e+07	2.38101e+07	2.60981e+06	7.5319e+06	1.14887	0.30162	0.0715256
glyA	serine hydroxymethyltransferase	gi|33593887	BP2952	central/intermediary metabolism	Cytoplasmic	21	68.7	44.81	415	1.39317e+07	2.17036e+07	2.34446e+06	8.25919e+06	0.641908	0.0509209	0.015902
-	hypothetical protein	gi|33593888	BP2953	conserved hypothetical	Periplasmic	9	57.8	23.881	218	1.23337e+07	2.66547e+07	1.31444e+06	8.07686e+06	0.462722	0.0015943	0.000815757
tyrS	tyrosine--tRNA ligase	gi|33593889	BP2954	macromolecule synthesis/modification	Cytoplasmic	12	44.3	44.969	409	2.80293e+06	3.01471e+06	536167	688456	0.929753	0.565404	0.122306
-	iron-sulfur cluster insertion protein ErpA	gi|33593893	BP2958	miscellaneous	Cytoplasmic	5	54.5	13.142	123	256933	5400675	629356	1.03274e+06	0.285446	1.09075e-06	2.6365e-06
argC	N-acetyl-gamma-glutamyl-phosphate reductase	gi|33593895	BP2960	amino acid biosynthesis	Cytoplasmic	15	65.3	37.829	354	5065800	3.15072e+06	1.29432e+06	425657	1.60782	0.00630095	0.00263599
rpsI	30S ribosomal protein S9	gi|33593896	BP2961	ribosome constituents	Cytoplasmic	7	62.3	14.491	130	6.64171e+06	4.57166e+07	874770	6.92576e+06	0.14528	8.2645e-08	4.2264e-07
rplM	50S ribosomal protein L13	gi|33593897	BP2962	ribosome constituents	Cytoplasmic	9	65.5	16.047	142	5.92553e+06	3.10484e+07	1.34406e+06	1.03136e+07	0.190848	0.000147702	0.000110613
-	ABC transporter substrate-binding protein	gi|33593898	BP2963	transport/binding proteins	Unknown	25	76.4	40.317	365	3.43079e+07	9.30421e+06	8.37941e+06	2.41762e+06	3.68735	3.6154e-05	3.34434e-05
-	hypothetical protein	gi|33593899	BP2964	miscellaneous	Cytoplasmic	19	62.3	48.518	454	3.18008e+06	5778850	704655	584755	0.550297	3.93854e-05	3.59011e-05
-	carboxylesterase	gi|33593901	BP2966	central/intermediary metabolism	Unknown	5	33.9	24.266	224	2.20114e+06	0	841016		Biofilm unique
gltX	glutamate--tRNA ligase	gi|33593911	BP2978	macromolecule synthesis/modification	Cytoplasmic	19	57.4	51.082	460	3.58401e+06	5.34324e+06	978928	1.00839e+06	0.670755	0.0119179	0.00459564
nrdA	ribonucleotide-diphosphate reductase subunit alpha	gi|33593915	BP2983	macromolecule synthesis/modification	Cytoplasmic	39	52.1	107.94	975	4456450	6.78136e+06	676357	2.41476e+06	0.657162	0.0464956	0.0145885
nrdB	ribonucleotide-diphosphate reductase subunit beta	gi|33593916	BP2984	macromolecule synthesis/modification	Cytoplasmic	12	49.5	45.281	398	4.66928e+06	7895000	936900	2.40377e+06	0.591423	0.0119901	0.0046101
bpH1	histone protein	gi|33593917	BP2985	regulation	Unknown	3	18.3	17.397	175	1.96224e+08	2.86527e+08	6.4177e+07	3.82362e+07	0.684837	0.0142649	0.00531575
-	acyl carrier protein	gi|33593923	BP2991	cofactor biosynthesis	Unknown	2	26.6	8.4024	79	0	678653		551423	Plank unique
pcp	lipoprotein	gi|33593924	BP2992	cell surface	OuterMembrane	6	58.7	16.53	167	9.11206e+06	9.67729e+06	2.1413e+06	3.34709e+06	0.941592	0.734729	0.152013
-	carbohydrate kinase	gi|33593925	BP2993	small molecule degradation	Unknown	14	55.9	32.868	313	4.31392e+06	6.15021e+06	932542	592851	0.701426	0.0022486	0.00109978
-	membrane protein	gi|33593926	BP2994	cell surface	Unknown	3	17	38.674	365	0	356222		394396	Plank unique
fabG	acetyl-CoA carboxylase biotin carboxylase subunit	gi|33593927	BP2996	fatty acid metabolism	Cytoplasmic	17	60.7	49.733	448	4308600	8110925	667345	3.75583e+06	0.531209	0.0347555	0.0113325
fabE	acetyl-CoA carboxylase biotin carboxyl carrier protein subunit	gi|33593928	BP2997	fatty acid metabolism	Cytoplasmic	5	67.8	15.521	149	3278150	3.20523e+06	2.6411e+06	2.66186e+06	1.02275	0.962948	0.188667
mpl	UDP-N-acetylmuramate--L-alanyl-gamma-D-glutamyl-meso-diaminopimelate ligase	gi|33593931	BP3000	cell surface	Cytoplasmic	5	15.4	48.442	456	0	893558		711062	Plank unique
-	hypothetical protein	gi|33593932	BP3001	conserved hypothetical	Cytoplasmic	2	18.8	22.162	197	1292050	0	775519		Biofilm unique
-	hypothetical protein	gi|33593933	BP3002	conserved hypothetical	Cytoplasmic	8	20.6	69.444	627	3.40438e+06	0	2.55172e+06		Biofilm unique
grp	glutamate uptake regulatory protein	gi|33593939	BP3008	regulation	Cytoplasmic	4	24.4	17.482	156	2046325	1.73821e+06	1.20025e+06	1.97234e+06	0.706357	0.750493	0.154314
-	membrane protein	gi|33593943	BP3012	cell surface	Unknown	7	40.4	37.349	349	1224400	282450	1.46514e+06	691858	1.44498	0.184891	0.0473929
-	hypothetical protein	gi|33593944	BP3013	unknown	Cytoplasmic	14	62.8	26.45	239	2.28707e+06	2.29834e+06	1.2428e+06	1.20444e+06	0.995094	0.98758	0.192925
secA	protein translocase subunit SecA	gi|33593945	BP3014	transport/binding proteins	Cytoplasmic	49	66.4	103.3	911	8.13401e+06	1.35729e+07	959461	4.47694e+06	0.599283	0.0155717	0.00567553
lpxC	UDP-3-O-[3-hydroxymyristoyl] N-acetylglucosamine deacetylase	gi|33593948	BP3017	macromolecule degradation	Cytoplasmic	7	39.7	34.155	307	1.69342e+06	144225	1.36171e+06	353278	2.93537	0.022412	0.00786693
ftsZ	cell division protein FtsZ	gi|33593949	BP3018	cell division	Cytoplasmic	15	59.6	41.43	394	5.87333e+06	6.75349e+06	2.00994e+06	2.00046e+06	0.869674	0.464647	0.104592
ftsA	cell division protein FtsA	gi|33593950	BP3019	cell division	Cytoplasmic	20	61.8	44.16	408	12682875	6894375	3.11184e+06	4.29024e+06	1.8396	0.0232808	0.00812899
ddl	D-alanine--D-alanine ligase	gi|33593952	BP3021	cell surface	Cytoplasmic	13	64.6	33.558	316	3892475	3.27963e+06	980397	866903	1.18686	0.278063	0.0669687
murC	UDP-N-acetylmuramate--L-alanine ligase	gi|33593953	BP3022	cell surface	Cytoplasmic	9	43.8	49.416	468	4.04964e+06	0	668260		Biofilm unique
murD	UDP-N-acetylmuramoylalanine--D-glutamate ligase	gi|33593956	BP3025	cell surface	Cytoplasmic	15	48	54.069	510	4639825	2262625	1.30791e+06	1.7801e+06	1.36709	0.024901	0.00855993
murE	bifunctional UDP-N-acetylmuramoylalanyl-D-glutamate--2,6-diaminopimelate ligase/UDP-N-acetylmuramoyl-tripeptide:D-alanyl-D-alanine ligase	gi|33593958	BP3027	cell surface	Cytoplasmic	16	28.3	99.307	945	7.81384e+06	2.01002e+06	2.57873e+06	3.37283e+06	1.29582	0.00738478	0.00302286
-	rRNA small subunit methyltransferase H	gi|33593961	BP3030	miscellaneous	Cytoplasmic	9	37.1	38.866	364	1.72532e+06	1.96597e+06	322749	1.18037e+06	0.731327	0.64038	0.134798
mraZ	cell division protein MraZ	gi|33593962	BP3031	conserved hypothetical	Cytoplasmic	3	24.6	15.732	142	0	1.24841e+06		1.03279e+06	Plank unique
pyrC	dihydroorotase	gi|33593964	BP3035	ribonucleotide biosynthesis	Cytoplasmic	10	41.5	39.013	359	0	2.93797e+06		1.543e+06	Plank unique
-	hydrolase	gi|33593965	BP3036	miscellaneous	Cytoplasmic	9	43.3	42.465	397	2.73939e+06	0	547163		Biofilm unique
-	hypothetical protein	gi|33593966	BP3037	conserved hypothetical	Unknown	10	73.9	10.189	92	2203355	43964250	524232	7.23694e+06	0.050117	6.33608e-08	3.96685e-07
-	methionine sulfoxide reductase A	gi|33593970	BP3041	macromolecule synthesis/modification	Cytoplasmic	6	49.5	20.779	186	804722	1610700	976976	1.2599e+06	0.666147	0.243886	0.060307
-	hypothetical protein	gi|33593975	BP3047	conserved hypothetical	Unknown	6	66	11.124	103	1.76648e+06	1006150	1.38394e+06	1.55881e+06	0.877843	0.392605	0.0905199
-	hypothetical protein	gi|33593976	BP3048	unknown	Cytoplasmic	9	45.5	19.773	176	1.64891e+06	3.50932e+06	313090	543537	0.469866	2.71034e-05	2.63156e-05
ung	uracil-DNA glycosylase	gi|33593983	BP3056	macromolecule synthesis/modification	Cytoplasmic	7	40	26.88	250	1.89826e+06	344500	199617	843849	0.918364	0.00135807	0.000708508
-	aminohydrolase	gi|33593990	BP3063	small molecule degradation	Cytoplasmic	11	41.6	37.601	339	6052275	0	930621		Biofilm unique
-	methylenetetrahydrofolate reductase	gi|33593993	BP3066	amino acid biosynthesis	Cytoplasmic	9	48.2	30.551	280	2.93689e+06	3711975	803246	2.23908e+06	0.659328	0.443343	0.100306
acyH	adenosylhomocysteinase	gi|33593995	BP3068	central/intermediary metabolism	Cytoplasmic	25	64.4	51.631	472	2.90323e+07	69830000	3.24102e+06	8.18934e+06	0.415757	4.93719e-07	1.64298e-06
metK	S-adenosylmethionine synthetase	gi|33593998	BP3071	central/intermediary metabolism	Cytoplasmic	25	78.3	42.002	387	3.05683e+07	1.83564e+07	4.07068e+06	6.28642e+06	1.66527	0.00254237	0.00122102
dapF	diaminopimelate epimerase	gi|33594001	BP3074	amino acid biosynthesis	Cytoplasmic	7	43.2	32.767	303	131748	1636400	322716	911404	0.402555	0.00341806	0.00157889
-	hypothetical protein	gi|33594002	BP3075	conserved hypothetical	Cytoplasmic	5	44.3	25.203	230	16198025	3.43186e+06	1.15e+07	2.75651e+06	3.93325	0.0245528	0.00847504
-	ABC transporter substrate-binding protein	gi|33594007	BP3080	cell surface	CytoplasmicMembrane	10	32.2	33.409	311	0	38845750		4.43774e+06	Plank unique
-	transport protein ATP-binding	gi|33594009	BP3082	cell surface	CytoplasmicMembrane	10	51.2	25.554	240	2.27242e+06	0	519111		Biofilm unique
-	hypothetical protein	gi|33594011	BP3084	conserved hypothetical	Cytoplasmic	15	42.6	41.601	371	10451225	1.17273e+07	1.23342e+06	2.19054e+06	0.891186	0.242086	0.0600853
dksA	RNA polymerase-binding transcription factor DksA	gi|33594012	BP3085	regulation	Cytoplasmic	11	74	17.574	154	30849750	34060750	5.683e+06	7.91988e+06	0.905727	0.438508	0.099381
hslV	ATP-dependent protease subunit HsIV	gi|33594013	BP3086	cell processes	Cytoplasmic	4	24	19.47	179	1.61361e+06	1.94762e+06	901696	1.15878e+06	0.828504	0.589632	0.126112
hslU	ATP-dependent protease ATPase subunit HslU	gi|33594014	BP3087	cell processes	Cytoplasmic	19	45.3	49.701	444	3.93144e+06	4418175	448597	1.29323e+06	0.889834	0.404179	0.0928665
modA	molybdate ABC transporter substrate-binding protein ModA	gi|33594021	BP3095	transport/binding proteins	Periplasmic	14	64.5	26.452	251	4501000	11804225	379442	7.35388e+06	0.381304	0.0354875	0.0114589
-	hydrolase	gi|33594022	BP3096	miscellaneous	Unknown	18	71.1	32.878	294	1.58358e+07	1.25756e+06	3.82434e+06	1.07139e+06	8.39498	4.17457e-06	6.45062e-06
-	hypothetical protein	gi|33594037	BP3115	conserved hypothetical	Unknown	7	25.8	43.776	403	0	785153		640816	Plank unique
-	modification methylase	gi|33594038	BP3116	macromolecule synthesis/modification	Cytoplasmic	21	28	111.09	983	1.05967e+06	2211325	337927	717975	0.479202	0.00522474	0.00225672
-	restriction endonuclease	gi|33594039	BP3117	macromolecule synthesis/modification	Cytoplasmic	7	9	117.26	1039	0	719682		173390	Plank unique
-	GTP-binding protein	gi|33594042	BP3121	conserved hypothetical	Cytoplasmic	15	59	39.293	363	9.63941e+06	4921875	1.35663e+06	620840	1.95848	1.56144e-05	1.68727e-05
rplY	50S ribosomal protein L25	gi|33594045	BP3124	ribosome constituents	Cytoplasmic	10	67.8	22.248	208	4.01239e+07	2.45133e+07	9.31382e+06	5.04451e+06	1.63682	0.00476797	0.00210675
prsA	ribose-phosphate pyrophosphokinase	gi|33594046	BP3125	ribonucleotide biosynthesis	Cytoplasmic	13	58.5	34.176	316	1.19191e+07	951677	3.18791e+06	610650	10.437	8.73255e-06	1.09565e-05
lolB	outer membrane lipoprotein LolB	gi|33594048	BP3127	cell surface	Unknown	4	33.2	21.378	199	2895200	0	1.65424e+06		Biofilm unique
-	hypothetical protein	gi|33594049	BP3128	conserved hypothetical	Unknown	11	29.8	68.592	628	0	1.36632e+06		1.13486e+06	Plank unique
-	cyclase	gi|33594051	BP3130	miscellaneous	Cytoplasmic	23	85.8	35.699	317	2.51419e+07	7.75787e+06	2.57298e+06	1.49851e+06	3.24083	5.52539e-08	3.86465e-07
-	oxidoreductase	gi|33594052	BP3131	miscellaneous	Cytoplasmic	15	38.8	61.92	559	8165225	0	1.52307e+06		Biofilm unique
-	hypothetical protein	gi|33594053	BP3132	unknown	Unknown	3	55.1	7.4694	69	1.07209e+07	0	8.44673e+06		Biofilm unique
fahA	fumarylacetoacetase	gi|33594056	BP3135	small molecule degradation	Cytoplasmic	12	38.2	47.244	437	3.81111e+06	1787625	972906	301906	2.13194	0.000655857	0.000382766
-	sulfatase	gi|33594057	BP3136	miscellaneous	CytoplasmicMembrane	10	17.8	73.274	653	0	5.21546e+06		841039	Plank unique
-	oxidoreductase	gi|33594060	BP3139	miscellaneous	Cytoplasmic	7	29.3	49.649	471	5623075	0	1.93846e+06		Biofilm unique
pgm	phosphoglucomutase	gi|33594062	BP3141	macromolecule synthesis/modification	Unknown	16	45.2	49.099	460	4.37142e+06	3.55581e+06	1.17083e+06	1.2453e+06	1.22937	0.269586	0.0653264
pgi	glucose-6-phosphate isomerase	gi|33594063	BP3142	energy metabolism	Cytoplasmic	9	27.6	57.163	521	2.22658e+06	1.47314e+06	403401	1.19709e+06	1.00763	0.174719	0.0451032
-	asparagine synthase	gi|33594067	BP3146	amino acid biosynthesis	Cytoplasmic	9	18.4	71.494	641	1925725	0	306636		Biofilm unique
-	2-nonaprenyl-3-methyl-6-methoxy-1,4-benzoquinol hydroxylase	gi|33594073	BP3152	conserved hypothetical	Unknown	4	24.3	24.015	222	1.83892e+06	2.36078e+06	409730	2.80763e+06	0.389472	0.661942	0.138461
-	hypothetical protein	gi|33594074	BP3153	conserved hypothetical	Unknown	3	18.6	15.242	145	79030	3.09137e+06	193583	1.18907e+06	0.153388	0.00011197	8.86896e-05
thyA	thymidylate synthase	gi|33594075	BP3154	ribonucleotide biosynthesis	Cytoplasmic	7	34.4	36.37	323	0	2.41774e+06		491786	Plank unique
gloB	hydroxyacylglutathione hydrolase	gi|33594120	BP3213	miscellaneous	Cytoplasmic	7	59.4	28.535	266	1118225	289050	1.23476e+06	708025	1.28954	0.184063	0.0472716
fabI	enoyl-ACP reductase	gi|33594122	BP3215	fatty acid metabolism	CytoplasmicMembrane	16	62.5	27.6	261	9.25788e+06	5651200	823223	1.79145e+06	1.63822	0.00117717	0.000634022
-	membrane protein	gi|33594125	BP3218	cell surface	CytoplasmicMembrane	12	72.1	23.411	226	9.90772e+06	9.26542e+06	1.51977e+06	2.08588e+06	1.06932	0.555713	0.120588
ompR	two component response regulator	gi|33594128	BP3222	regulation	Cytoplasmic	5	31.8	25.973	233	914248	0	779291		Biofilm unique
glnS	glutamine--tRNA ligase	gi|33594132	BP3226	macromolecule synthesis/modification	Cytoplasmic	24	49.4	66.584	587	4959950	9594050	993310	2.00789e+06	0.516982	0.000486865	0.000299943
minC	septum site-determining protein	gi|33594133	BP3227	cell division	Cytoplasmic	11	64.7	30.759	292	5.40132e+06	4905900	882662	455066	1.10098	0.249733	0.0614838
minD	septum site-determining protein	gi|33594134	BP3228	cell division	Cytoplasmic	21	71.2	29.681	271	4.53024e+07	1.84926e+07	9.17969e+06	5.84874e+06	2.44976	0.000126374	9.63353e-05
minE	cell division topological specificity factor	gi|33594135	BP3229	cell division	Cytoplasmic	6	73.5	9.4889	83	5659675	0	1.8257e+06		Biofilm unique
-	peptide ABC transporter substrate-binding protein	gi|33594140	BP3237	transport/binding proteins	Periplasmic	21	49.1	58.891	523	1.04154e+07	0	2.45571e+06		Biofilm unique
-	glycosyl transferase family protein	gi|33594141	BP3238	macromolecule synthesis/modification	CytoplasmicMembrane	6	23.8	35.977	311	3539175	2195000	1.81998e+06	5.37663e+06	0.322476	0.574717	0.123699
pdxH	pyridoxine/pyridoxamine 5'-phosphate oxidase	gi|33594155	BP3251	cofactor biosynthesis	Cytoplasmic	10	59.5	24.281	210	4350900	1890225	627115	1.79677e+06	1.53453	0.0100352	0.0039733
-	exported protein	gi|33594157	BP3253	cell surface	Cytoplasmic	6	30.9	38.418	369	1355050	0	1.4858e+06		Biofilm unique
purU	formyltetrahydrofolate deformylase	gi|33594158	BP3254	ribonucleotide biosynthesis	Cytoplasmic	8	48.6	31.902	284	1.77092e+06	0	1.54681e+06		Biofilm unique
trpC	indole-3-glycerol phosphate synthase	gi|33594161	BP3261	amino acid biosynthesis	Cytoplasmic	16	58	28.562	262	2.70577e+06	6.35384e+06	314312	553101	0.425847	6.56143e-08	3.96685e-07
trpD	anthranilate phosphoribosyltransferase	gi|33594162	BP3262	amino acid biosynthesis	Cytoplasmic	14	49.9	36.442	343	6.62176e+06	5.92736e+06	2.19986e+06	651512	1.11715	0.475522	0.106321
trpG	anthranilate synthase component II	gi|33594163	BP3263	amino acid biosynthesis	Cytoplasmic	5	63.6	20.204	187	2.98496e+06	190117	2.3456e+06	465689	3.92517	0.0168771	0.00608464
trpE	anthranilate synthase component I	gi|33594164	BP3264	amino acid biosynthesis	Cytoplasmic	26	62.1	55.495	506	7.45178e+06	1.27194e+07	641453	2.99927e+06	0.585862	0.0018089	0.000918494
apaG	ApaG protein	gi|33594167	BP3267	conserved hypothetical	Unknown	4	63.4	14.609	131	544868	0	598560		Biofilm unique
-	membrane-bound transglycosylase	gi|33594168	BP3268	cell surface	Unknown	11	41.5	46.802	429	3105825	0	1.77388e+06		Biofilm unique
-	thiol:disulfide interchange protein	gi|33594170	BP3270	macromolecule synthesis/modification	Periplasmic	7	31.9	30.658	279	3.86108e+06	3.51118e+06	2.36005e+06	504676	1.09965	0.729867	0.151242
folB	dihydroneopterin aldolase	gi|33594174	BP3274	cofactor biosynthesis	Cytoplasmic	3	26.1	13.647	119	0	704117		775636	Plank unique
-	hypothetical protein	gi|33594176	BP3276	conserved hypothetical	Unknown	20	52.5	65.163	590	3153200	2.74928e+06	543468	281384	1.14692	0.137021	0.0369747
-	enoyl-CoA hydratase	gi|33594177	BP3277	miscellaneous	Cytoplasmic	2	13.8	30.006	275	1960700	0	602751		Biofilm unique
atpF	ATP synthase subunit B	gi|33594182	BP3284	energy metabolism	CytoplasmicMembrane	13	68.6	17.293	156	3.33174e+07	46602500	3.78219e+06	7.36352e+06	0.714928	0.00281533	0.00133287
atpH	ATP synthase subunit delta	gi|33594183	BP3285	energy metabolism	Cytoplasmic	10	55.9	19.399	179	6.90192e+06	0	2.25212e+06		Biofilm unique
atpA	ATP synthase subunit alpha	gi|33594184	BP3286	energy metabolism	Cytoplasmic	33	60.8	55.477	513	3.83793e+07	6.45639e+07	4.77491e+06	5.58606e+06	0.594439	5.44884e-06	7.71317e-06
atpG	ATP synthase subunit gamma	gi|33594185	BP3287	energy metabolism	Cytoplasmic	20	72.4	33.311	301	10605575	1.00707e+07	1.10112e+06	1.12432e+06	1.05312	0.424507	0.0965299
atpD	ATP synthase subunit beta	gi|33594186	BP3288	energy metabolism	Cytoplasmic	33	87.1	50.53	466	5.43951e+07	3.37104e+07	4.821e+06	3.31566e+06	1.6136	5.84622e-06	7.94134e-06
atpC	ATP synthase subunit epsilon	gi|33594187	BP3289	energy metabolism	Cytoplasmic	8	85.7	14.684	140	3.73137e+07	0	8.15303e+06		Biofilm unique
hemE	uroporphyrinogen decarboxylase	gi|33594189	BP3291	cofactor biosynthesis	Cytoplasmic	5	23.2	39.269	358	3265700	737750	2.53969e+06	1.80711e+06	1.10664	0.0750456	0.0221367
-	hypothetical protein	gi|33594213	BP3320	conserved hypothetical	Cytoplasmic	10	65.8	21.42	196	3488475	2.74256e+06	526389	1.39794e+06	1.05998	0.249309	0.0614838
-	amidase	gi|33594214	BP3321	miscellaneous	Cytoplasmic	21	75.3	46.452	442	8883400	7.73282e+06	1.61473e+06	1.30466e+06	1.14879	0.204427	0.0515072
-	binding-protein-dependent transport protein	gi|33594215	BP3322	transport/binding proteins	Periplasmic	14	53.3	40.917	381	0	12303400		628536	Plank unique
-	inner membrane protein	gi|33594218	BP3326	cell surface	Unknown	10	51.1	26.113	233	8075800	4833200	1.08699e+06	632411	1.6709	8.72735e-05	7.08165e-05
-	LPS-assembly protein LptD	gi|33594221	BP3329	cell surface	OuterMembrane	10	19	88.587	790	0	871915		718063	Plank unique
-	chaperone SurA	gi|33594222	BP3330	cell processes	Periplasmic	26	52	56.857	519	1.33425e+06	27900250	391597	4.67147e+06	0.0478221	7.34658e-08	4.2264e-07
garK	glycerate kinase	gi|33594224	BP3332	central/intermediary metabolism	Cytoplasmic	3	12.9	38.468	381	1.54828e+06	0	1.06816e+06		Biofilm unique
pykA	pyruvate kinase	gi|33594225	BP3333	energy metabolism	Cytoplasmic	24	68.6	52.595	488	26405750	1.62741e+07	8.11165e+06	1.02304e+07	1.62256	0.0865027	0.0251813
-	hypothetical protein	gi|33594230	BP3341	cell surface	Unknown	8	55.5	25.007	229	1433250	5876975	341857	1.72463e+06	0.243875	0.00010266	8.20512e-05
-	peptidoglycan-associated lipoprotein	gi|33594231	BP3342	cell surface	OuterMembrane	14	76.4	17.896	165	8.89226e+07	136710500	1.57562e+07	1.08969e+07	0.650444	0.000114136	8.97392e-05
tolB	translocation protein TolB	gi|33594232	BP3343	transport/binding proteins	Periplasmic	35	80.4	47.147	438	5.52094e+07	3.58831e+07	1.05033e+07	8.10069e+06	1.53859	0.0051045	0.0022338
-	proline-rich inner membrane protein	gi|33594233	BP3344	cell surface	Unknown	9	32.1	35.056	324	1.86938e+06	0	1.48478e+06		Biofilm unique
-	TolR-like translocation protein	gi|33594234	BP3345	transport/binding proteins	CytoplasmicMembrane	7	40.1	16.364	152	1.08984e+07	7.29406e+06	1.06386e+06	1.59373e+06	1.49415	0.000968872	0.000532617
-	TolQ-like translocation protein	gi|33594235	BP3346	transport/binding proteins	CytoplasmicMembrane	7	35	24.906	226	7680925	5.24873e+06	1.86219e+06	1.58511e+06	1.46339	0.0350767	0.0113815
proS	proline--tRNA ligase	gi|33594237	BP3348	macromolecule synthesis/modification	Cytoplasmic	30	62.3	63.742	576	5843725	1.51655e+07	655739	1.98073e+06	0.385331	6.91433e-07	2.00967e-06
-	ATP-dependent RNA helicase	gi|33594279	BP3395	macromolecule synthesis/modification	Cytoplasmic	11	36.9	51.912	477	729583	2.74483e+06	808878	1.53142e+06	0.443004	0.0172435	0.00618325
ilvE	branched-chain amino acid aminotransferase	gi|33594282	BP3398	amino acid biosynthesis	Cytoplasmic	14	59.2	33.724	306	9260725	1.33726e+06	2.46587e+06	1.48687e+06	3.46258	5.10303e-05	4.48116e-05
-	hypothetical protein	gi|33594283	BP3399	conserved hypothetical	Unknown	5	98.6	7.3373	70	4036400	1.07743e+07	3.78327e+06	2.12376e+06	0.561947	0.00346246	0.00159387
-	UTP-glucose-1-phosphate uridylyltransferase	gi|33594287	BP3403	miscellaneous	Cytoplasmic	9	51.3	32.54	302	2.48953e+06	1.94514e+06	1.40552e+06	2.13218e+06	0.767924	0.612926	0.129841
fis	DNA-binding protein	gi|33594298	BP3415	regulation	Cytoplasmic	4	48.1	9.1174	79	781617	1.30109e+06	857537	1.06025e+06	0.800985	0.372735	0.0865385
purH	bifunctional phosphoribosylaminoimidazolecarboxamide formyltransferase/IMP cyclohydrolase	gi|33594299	BP3416	ribonucleotide biosynthesis	Cytoplasmic	25	66.2	55.805	529	5.01349e+07	29761750	6.61334e+06	1.06155e+07	1.68454	0.00255905	0.00122461
-	hypothetical protein	gi|33594302	BP3419	conserved hypothetical	Cytoplasmic	11	61.4	32.429	303	3.95379e+06	0	607695		Biofilm unique
-	serine/threonine dehydratase	gi|33594303	BP3420	small molecule degradation	Cytoplasmic	9	52.2	33.869	322	2699975	0	308258		Biofilm unique
-	carbonic anhydrase	gi|33594307	BP3425	central/intermediary metabolism	Cytoplasmic	14	79.2	23.659	216	6308725	7875000	1.36005e+06	520594	0.801108	0.0249684	0.00856096
cysI	sulfite reductase	gi|33594314	BP3432	amino acid biosynthesis	Cytoplasmic	29	57.9	64.92	580	1.19492e+07	2001050	1.36246e+06	271033	5.97149	7.70473e-09	1.03501e-07
-	hypothetical protein	gi|33594315	BP3433	conserved hypothetical	Unknown	7	62.6	19.219	174	5.65754e+06	0	824962		Biofilm unique
-	exported protein	gi|33594316	BP3434	cell surface	CytoplasmicMembrane	5	18.9	28.166	264	0	1.21592e+06		985640	Plank unique
dnt	dermonecrotic toxin	gi|33594321	BP3439	pathogenicity	Unknown	56	48.8	160.74	1464	7.74694e+06	5.41974e+06	1.15114e+06	3.31541e+06	1.42939	0.135383	0.0366069
-	exported protein	gi|33594322	BP3440	cell surface	Unknown	7	31.1	34.591	325	6043925	0	756560		Biofilm unique
-	hypothetical protein	gi|33594323	BP3441	conserved hypothetical	Unknown	9	68.2	19.831	192	10886325	2.32357e+07	1.68141e+06	2.90001e+06	0.468518	4.04086e-06	6.32305e-06
pyrD	dihydroorotate dehydrogenase	gi|33594324	BP3442	ribonucleotide biosynthesis	CytoplasmicMembrane	10	38.4	37.116	349	3217450	2032950	2.64764e+06	2.25293e+06	1.18699	0.423436	0.0965299
-	taurine dioxygenase	gi|33594335	BP3455	small molecule degradation	Cytoplasmic	11	45.4	34.256	302	4133650	0	1.53088e+06		Biofilm unique
-	hypothetical protein	gi|33594344	BP3465	conserved hypothetical	Cytoplasmic	10	78.6	18.809	168	2.11029e+06	5.21949e+06	1.52954e+06	2.42031e+06	0.485172	0.0238981	0.00830097
-	exported protein	gi|33594346	BP3467	cell surface	Periplasmic	29	45.8	87.74	839	5052875	3659675	1.01697e+06	985100	1.38069	0.0366648	0.0117534
-	hypothetical protein	gi|33594347	BP3468	unknown	Unknown	5	68	14.212	128	947300	6.45061e+06	2.3204e+06	1.45298e+06	0.881126	0.000601443	0.00035535
coaD	phosphopantetheine adenylyltransferase	gi|33594350	BP3471	cofactor biosynthesis	Cytoplasmic	11	70.4	19.184	169	6.58001e+06	1186650	745263	1.83891e+06	1.84834	5.65178e-05	4.81297e-05
ribB	bifunctional 3,4-dihydroxy-2-butanone 4-phosphate synthase/GTP cyclohydrolase II-like protein	gi|33594359	BP3484	cofactor biosynthesis	Cytoplasmic	11	46.8	42.156	391	5.19206e+06	2.73459e+06	1.48238e+06	1.85117e+06	1.58222	0.0294528	0.0097956
ribH	6,7-dimethyl-8-ribityllumazine synthase	gi|33594360	BP3485	cofactor biosynthesis	Cytoplasmic	5	49.7	18.433	173	1.05093e+07	5409325	2.80024e+06	6.81567e+06	0.971403	0.120866	0.0335686
nusB	transcription antitermination protein NusB	gi|33594361	BP3486	macromolecule synthesis/modification	Unknown	5	35.7	17.165	154	175485	4206400	274272	1.02493e+06	0.125156	3.06032e-06	5.2035e-06
-	hypothetical protein	gi|33594364	BP3489	conserved hypothetical	Unknown	5	26.1	19.116	188	2767050	0	1.45377e+06		Biofilm unique
pyrF	orotidine 5'-phosphate decarboxylase	gi|33594365	BP3490	ribonucleotide biosynthesis	Cytoplasmic	12	60.1	29.363	273	5311675	2748500	1.0963e+06	1.68421e+06	1.61048	0.0107954	0.00424226
ndh	NADH dehydrogenase	gi|33594366	BP3491	energy metabolism	CytoplasmicMembrane	9	32.1	47.494	439	886138	1.82512e+06	204694	1.10617e+06	0.404604	0.0681268	0.020505
brkA	BrkA autotransporter	gi|33594369	BP3494	pathogenicity	OuterMembrane	47	62.9	103.38	1010	184095000	1.51086e+08	2.38478e+07	4.42115e+07	1.21848	0.138565	0.0373156
groEL	molecular chaperone GroEL	gi|33594370	BP3495	cell processes	Cytoplasmic	61	86.5	57.481	547	4.32931e+08	3.80131e+08	9.71927e+07	1.21482e+08	1.1389	0.425202	0.0965299
groES	co-chaperonin GroES	gi|33594371	BP3496	cell processes	Cytoplasmic	11	86.3	10.272	95	2.69503e+08	3.41454e+08	2.29715e+07	6.58067e+07	0.789281	0.0299447	0.00993247
-	membrane protein	gi|33594393	BP3522	cell surface	CytoplasmicMembrane	5	15.6	45.66	435	5649100	3.68578e+06	1.04935e+06	3.10242e+06	1.02178	0.172736	0.044751
rnr	ribonuclease R	gi|33594397	BP3526	macromolecule degradation	Cytoplasmic	28	45.8	91.958	826	3.40499e+06	4383775	658034	1.47817e+06	0.776726	0.169213	0.0439672
-	23S rRNA (guanosine-2'-O-)-methyltransferase RlmB	gi|33594398	BP3527	miscellaneous	Cytoplasmic	9	48.6	26.621	245	1265300	2.11519e+06	793650	1.07672e+06	0.598196	0.150679	0.0397729
-	Cys/Met metabolism PLP-dependent enzyme	gi|33594399	BP3528	miscellaneous	Cytoplasmic	13	37	44.88	414	1.46059e+06	2.24094e+06	888084	1.50715e+06	0.651776	0.30016	0.0713064
-	PKHD-type hydroxylase	gi|33594400	BP3529	conserved hypothetical	Cytoplasmic	8	60.6	25.133	226	3168775	0	432668		Biofilm unique
hupB	DNA-binding protein HU-beta	gi|33594401	BP3530	adaptation	Unknown	5	33.3	9.4029	90	2.28659e+07	84840250	5.17015e+06	6.06254e+06	0.269517	3.44724e-09	6.5567e-08
exbB	MotA/TolQ/ExbB proton channel family protein	gi|33594403	BP3532	adaptation	CytoplasmicMembrane	4	13.8	33.853	325	4.03554e+06	0	1.04946e+06		Biofilm unique
basR	response regulator protein	gi|33594405	BP3534	regulation	Cytoplasmic	6	36.8	24.424	223	5402750	2.3871e+06	1.9642e+06	1.5519e+06	1.8861	0.0145139	0.0053784
argG	argininosuccinate synthase	gi|33594408	BP3537	amino acid biosynthesis	Cytoplasmic	27	65.8	49.322	445	3.96573e+06	6756375	554149	1.22466e+06	0.586962	0.000474094	0.000294665
argF	ornithine carbamoyltransferase	gi|33594409	BP3538	amino acid biosynthesis	Cytoplasmic	8	29.4	35.134	313	5.53977e+06	6.86257e+06	524431	1.5106e+06	0.807244	0.0702347	0.0209969
argD	acetylornithine aminotransferase	gi|33594410	BP3539	amino acid biosynthesis	Cytoplasmic	8	35.4	41.437	393	2.50866e+06	1.79403e+06	774180	1.01082e+06	1.16528	0.199205	0.0504784
-	D-isomer specific 2-hydroxyacid dehydrogenase	gi|33594414	BP3543	miscellaneous	Cytoplasmic	15	71.3	33.855	317	4080850	1.36311e+06	1.70622e+06	913319	2.99378	0.00633316	0.00264116
ahpD	alkyl hydroperoxide reductase	gi|33594421	BP3551	protection responses	Unknown	14	74.4	18.384	172	4362475	9.91511e+06	1.84239e+06	2.86041e+06	0.439983	0.00252852	0.00121877
ahpC	peroxiredoxin	gi|33594422	BP3552	protection responses	Cytoplasmic	19	92.9	20.172	182	1.98928e+08	165162500	2.51285e+07	2.94327e+07	1.20444	0.0583135	0.0177929
ompR	osmolarity response regulator	gi|33594423	BP3554	regulation	Cytoplasmic	21	72.1	27.738	244	24043500	12448775	4.45102e+06	2.53335e+06	1.93139	0.000245635	0.000166972
-	chromosome partition protein	gi|33594427	BP3558	macromolecule synthesis/modification	Cytoplasmic	58	64.3	130.67	1175	8.58779e+06	5.40274e+06	987885	2.82864e+06	1.58952	0.0263152	0.00895353
-	membrane protein	gi|33594428	BP3559	cell surface	CytoplasmicMembrane	14	56	37.774	352	1.66311e+07	6568850	4.23297e+06	3.17157e+06	2.53181	0.000894548	0.000502388
ligA	DNA ligase	gi|33594429	BP3560	macromolecule synthesis/modification	Cytoplasmic	16	34.3	75.585	696	1.47728e+06	1.49591e+06	256476	904786	0.822956	0.962259	0.188667
-	peptidyl-prolyl cis-trans isomerase	gi|33594430	BP3561	cell surface	Periplasmic	26	68.2	28.964	258	1.82729e+08	3.40803e+08	1.58455e+07	5.85827e+07	0.536172	8.03374e-05	6.6352e-05
-	exported protein	gi|33594437	BP3568	cell surface	Unknown	15	61.2	40.368	387	1.46978e+07	1.46281e+06	3.30178e+06	3.58313e+06	1.67461	5.68401e-05	4.81297e-05
-	aminotransferase	gi|33594440	BP3571	central/intermediary metabolism	Cytoplasmic	14	71.7	31.016	279	4.79066e+06	4.6001e+06	1.53662e+06	3.73352e+06	1.04142	0.91025	0.180738
-	glycine/betaine ABC transporter substrate-binding protein	gi|33594441	BP3572	transport/binding proteins	Periplasmic	8	35.5	36.404	332	3778700	3.02551e+06	534366	1.53641e+06	1.04079	0.283179	0.0677309
-	exported protein	gi|33594444	BP3575	cell surface	Unknown	18	55.2	43.185	404	9910375	0	2.3745e+06		Biofilm unique
-	ABC transporter ATP-binding protein	gi|33594445	BP3576	transport/binding proteins	Cytoplasmic	5	28.8	25.567	236	1679600	0	338094		Biofilm unique
-	ABC transporter ATP-binding protein	gi|33594446	BP3577	transport/binding proteins	CytoplasmicMembrane	9	38.9	28.255	257	2250525	0	483410		Biofilm unique
nth	endonuclease III	gi|33594447	BP3578	macromolecule synthesis/modification	Cytoplasmic	3	19	23.527	211	0	545633		600673	Plank unique
-	ferredoxin--NADP reductase	gi|33594450	BP3581	energy metabolism	Cytoplasmic	3	21.9	29.74	265	0	642492		704268	Plank unique
-	ferredoxin	gi|33594451	BP3582	energy metabolism	Cytoplasmic	2	22.4	12.012	107	2660500	496783	1.38966e+06	1.21687e+06	1.07109	0.0166885	0.00603302
-	hypothetical protein	gi|33594453	BP3584	conserved hypothetical	Cytoplasmic	4	27.6	12.53	116	0	1452275		1.63318e+06	Plank unique
trpB	tryptophan synthase subunit beta	gi|33594458	BP3589	amino acid biosynthesis	Cytoplasmic	18	72.4	43.342	399	6.20824e+06	5927575	891026	2.32093e+06	1.04735	0.787769	0.160001
trpA	tryptophan synthase subunit alpha	gi|33594459	BP3590	amino acid biosynthesis	Cytoplasmic	10	53.3	29.874	285	4.04818e+06	6.11716e+06	644784	258952	0.661775	2.62065e-05	2.56287e-05
accD	acetyl-CoA carboxylase carboxyl transferase subunit beta	gi|33594460	BP3591	fatty acid metabolism	Cytoplasmic	14	49.7	31.674	292	3511650	4032000	658464	2.29961e+06	0.725787	0.605774	0.128942
metH	5-methyltetrahydrofolate--homocysteine methyltransferase	gi|33594462	BP3594	amino acid biosynthesis	Cytoplasmic	17	17.8	138.07	1257	1.65347e+06	0	287653		Biofilm unique
thiG	thiazole synthase	gi|33594465	BP3597	cofactor biosynthesis	Cytoplasmic	13	60.4	28.108	265	5.78184e+06	8.11357e+06	1.56902e+06	2.23325e+06	0.712614	0.0628482	0.019089
thiD	phosphomethylpyrimidine kinase	gi|33594466	BP3598	cofactor biosynthesis	Unknown	5	28.3	30.193	283	2367900	0	2.00289e+06		Biofilm unique
-	protein-L-isoaspartate O-methyltransferase	gi|33594467	BP3599	macromolecule synthesis/modification	Cytoplasmic	10	59.7	24.832	226	10982325	313000	2.34956e+06	766690	5.84788	9.5054e-07	2.4807e-06
-	cytidylyltransferase	gi|33594468	BP3602	miscellaneous	Cytoplasmic	3	23.5	17.44	162	0	2572050		1.26994e+06	Plank unique
-	potassium channel	gi|33594472	BP3606	transport/binding proteins	CytoplasmicMembrane	5	23.7	42.256	396	4627625	0	1.26732e+06		Biofilm unique
rpsL	30S ribosomal protein S12	gi|33594474	BP3608	ribosome constituents	Cytoplasmic	9	58.4	13.958	125	3.45571e+06	2.32037e+07	531993	9.63533e+06	0.148929	0.000527389	0.000321602
rpsG	30S ribosomal protein S7	gi|33594475	BP3609	ribosome constituents	Cytoplasmic	9	55.1	17.723	156	10037425	38700750	1.58284e+06	9.84348e+06	0.25936	3.53145e-05	3.284e-05
fusA	elongation factor G	gi|33594476	BP3610	macromolecule synthesis/modification	Cytoplasmic	53	82.6	77.115	700	3.30717e+07	5.88509e+07	3.38235e+06	1.21992e+07	0.561957	0.000546864	0.000330772
tuf	elongation factor Tu	gi|33594477	BP3611	macromolecule synthesis/modification	Cytoplasmic	30	84.6	42.915	396	1.10278e+08	1.64487e+08	6.60896e+06	3.17662e+07	0.670438	0.00217088	0.00106963
rpsJ	30S ribosomal protein S10	gi|33594478	BP3612	ribosome constituents	Cytoplasmic	7	44.7	11.807	103	8.34091e+06	1.05913e+07	2.3163e+06	2.4318e+06	0.787528	0.131765	0.036065
rplC	50S ribosomal protein L3	gi|161610757	BP3613	ribosome constituents	Cytoplasmic	12	63.3	23.972	229	5.07859e+06	3.36317e+07	335915	6.6867e+06	0.151006	1.06364e-06	2.61142e-06
rplD	50S ribosomal protein L4	gi|33594480	BP3614	ribosome constituents	Cytoplasmic	11	70.7	22.721	205	2.83572e+07	1.27507e+07	3.18066e+06	2.41815e+06	2.22396	2.37975e-06	4.51953e-06
rplW	50S ribosomal protein L23	gi|33594481	BP3615	ribosome constituents	Cytoplasmic	10	77.6	11.159	98	5.70553e+06	25704250	1.20169e+06	4.96721e+06	0.221968	2.33985e-06	4.5116e-06
rplB	50S ribosomal protein L2	gi|33594482	BP3616	ribosome constituents	Cytoplasmic	20	68.7	30.189	275	4.75148e+06	3.90064e+07	332575	6.6131e+06	0.121813	1.74724e-07	7.05486e-07
rpsS	30S ribosomal protein S19	gi|33594483	BP3617	ribosome constituents	Cytoplasmic	7	54.9	10.175	91	4.01257e+06	14388200	954134	3.09948e+06	0.278879	1.40974e-05	1.58747e-05
rplV	50S ribosomal protein L22	gi|33594484	BP3618	ribosome constituents	Cytoplasmic	11	75.2	11.782	109	1.43229e+07	1.57154e+07	2.59838e+06	4.1333e+06	0.911393	0.500698	0.111017
rpsC	30S ribosomal protein S3	gi|33594485	BP3619	ribosome constituents	Cytoplasmic	19	63.9	29.456	263	1.24175e+07	3.48784e+07	832532	7.60137e+06	0.356023	2.944e-05	2.81382e-05
rplP	50S ribosomal protein L16	gi|33594486	BP3620	ribosome constituents	Cytoplasmic	4	36.2	15.509	138	3317850	6.06171e+06	3.70359e+06	964864	1.09469	0.10959	0.0308229
rpmC	50S ribosomal protein L29	gi|33594487	BP3621	ribosome constituents	Cytoplasmic	4	44.4	7.0982	63	0	4.33341e+07		6.72204e+06	Plank unique
rpsQ	30S ribosomal protein S17	gi|33594488	BP3622	ribosome constituents	Cytoplasmic	6	54.8	10.633	93	5.90252e+06	4.46359e+07	426441	8.67403e+06	0.132237	7.02598e-07	2.00967e-06
-	aldehyde dehydrogenase	gi|33594490	BP3624	small molecule degradation	Cytoplasmic	36	84.6	51.65	475	2.63219e+07	1.85817e+07	4.73122e+06	9.41733e+06	1.41655	0.10222	0.0292448
rplN	50S ribosomal protein L14	gi|33594491	BP3626	ribosome constituents	Cytoplasmic	9	59.8	13.237	122	8.45888e+06	9750350	1.26601e+06	4.88837e+06	0.867547	0.545043	0.11848
rplX	50S ribosomal protein L24	gi|33594492	BP3627	ribosome constituents	Cytoplasmic	8	62.3	11.346	106	0	4.60286e+07		4.09236e+06	Plank unique
rplE	50S ribosomal protein L5	gi|33594493	BP3628	ribosome constituents	Cytoplasmic	19	81	20.157	179	2.94428e+07	2.90209e+07	2.96946e+06	1.23557e+07	1.01454	0.936786	0.184084
rpsN	30S ribosomal protein S14	gi|33594494	BP3629	ribosome constituents	Cytoplasmic	5	44.6	11.723	101	982167	1.53649e+07	2.40581e+06	1.38865e+07	0.255691	0.0314584	0.0103847
rpsH	30S ribosomal protein S8	gi|33594495	BP3630	ribosome constituents	Cytoplasmic	12	84.7	14.26	131	1.37853e+07	1.59439e+07	2.19731e+06	1.78744e+06	0.864614	0.0915042	0.0265211
rplF	50S ribosomal protein L6	gi|33594496	BP3631	ribosome constituents	Cytoplasmic	14	85.3	19.172	177	11329775	3.32352e+07	1.97115e+06	1.28178e+07	0.340897	0.00201987	0.00101019
rplR	50S ribosomal protein L18	gi|33594497	BP3632	ribosome constituents	Cytoplasmic	7	50	12.948	120	1.29412e+07	13574725	2.02312e+06	4.27411e+06	0.953331	0.749557	0.154314
rpsE	30S ribosomal protein S5	gi|33594498	BP3633	ribosome constituents	Cytoplasmic	13	66.1	18.114	174	1.17778e+07	3.51204e+07	1.35236e+06	9.99568e+06	0.335355	0.000207076	0.000148054
rplO	50S ribosomal protein L15	gi|33594500	BP3635	ribosome constituents	Cytoplasmic	8	61.6	15.368	146	9.85077e+06	20413000	910588	6.20842e+06	0.482573	0.00206668	0.00102815
infA	translation initiation factor IF-1	gi|33594502	BP3637	macromolecule synthesis/modification	Cytoplasmic	4	77.8	8.2636	72	1.55881e+06	0	1.7109e+06		Biofilm unique
rpsM	30S ribosomal protein S13	gi|33594504	BP3639	ribosome constituents	Cytoplasmic	9	49.6	13.513	121	3.76343e+06	17498500	1.58693e+06	3.14779e+06	0.215072	2.43429e-06	4.51953e-06
rpsK	30S ribosomal protein S11	gi|33594505	BP3640	ribosome constituents	Cytoplasmic	6	53.4	13.991	133	3.94621e+06	12287500	948944	2.88024e+06	0.321156	5.1203e-05	4.48116e-05
rpsD	30S ribosomal protein S4	gi|33594506	BP3641	ribosome constituents	Cytoplasmic	16	58.5	23.366	207	5.65031e+06	1.75597e+07	1.39154e+06	6.39397e+06	0.321777	0.00121981	0.000651712
rpoA	DNA-directed RNA polymerase subunit alpha	gi|33594507	BP3642	macromolecule synthesis/modification	Cytoplasmic	24	87.8	36.158	328	1.70172e+07	54145500	1.54618e+06	1.49091e+07	0.314286	0.000120781	9.46892e-05
rplQ	50S ribosomal protein L17	gi|33594508	BP3643	ribosome constituents	Cytoplasmic	6	51.1	14.79	131	10199450	1.06254e+07	1.78328e+06	5.25657e+06	0.799925	0.854658	0.172011
-	thiol:disulfide interchange protein	gi|33594510	BP3646	cell processes	CytoplasmicMembrane	10	19.4	67.256	645	5110100	1.95272e+06	1.12206e+06	1.82038e+06	1.74461	0.00471544	0.00209805
hemB	delta-aminolevulinic acid dehydratase	gi|33594512	BP3648	cofactor biosynthesis	Cytoplasmic	12	46.7	36.838	338	7.90483e+06	2.12068e+06	1.53165e+06	1.29049e+06	3.10624	3.39898e-05	3.18533e-05
-	cytochrome C	gi|33594514	BP3650	energy metabolism	Periplasmic	5	23.6	24.335	233	3138550	2.1658e+07	1.39307e+06	6.86057e+06	0.144914	7.07332e-05	5.87846e-05
-	membrane protein	gi|33594515	BP3651	cell surface	CytoplasmicMembrane	8	18.9	76.163	697	2440475	0	1.26154e+06		Biofilm unique
lysA	diaminopimelate decarboxylase	gi|33594517	BP3653	amino acid biosynthesis	Cytoplasmic	16	54.1	46.443	429	3.92831e+06	3934975	1.67284e+06	622473	0.998305	0.992878	0.193676
cyaY	protein CyaY	gi|33594518	BP3654	pathogenicity	Unknown	4	34.9	11.849	109	3.55327e+06	5751225	453958	3.77949e+06	0.617828	0.187636	0.0479333
aroB	3-dehydroquinate synthase	gi|33594521	BP3657	amino acid biosynthesis	Cytoplasmic	6	28.2	38.103	358	1.96693e+06	2.42132e+06	247600	609432	0.81234	0.121521	0.0336802
ssb	single-strand DNA-binding protein	gi|33594526	BP3662	macromolecule synthesis/modification	Cytoplasmic	12	79.5	18.1	166	6.79479e+06	3.90235e+06	1.22045e+06	1.99396e+06	1.7412	0.012664	0.00482101
glcB	malate synthase G	gi|33594543	BP3680	small molecule degradation	Cytoplasmic	41	71.9	78.575	725	2.51707e+07	35920750	3.91421e+06	1.15479e+07	0.700728	0.0561495	0.0172912
-	aminotransferase	gi|33594547	BP3685	miscellaneous	Cytoplasmic	6	33.3	43.302	399	2608525	0	961674		Biofilm unique
-	LysM domain/BON superfamily protein	gi|33594550	BP3689	cell surface	Unknown	11	66.1	19.305	183	3.00583e+07	5.22621e+07	8.36831e+06	8.76154e+06	0.575146	0.00116272	0.000628791
trmB	tRNA (guanine-N(7)-)-methyltransferase	gi|33594553	BP3692	miscellaneous	Cytoplasmic	11	59.1	28.051	254	3.09236e+06	2214975	581548	2.50493e+06	0.698057	0.422822	0.0965299
-	hydroxymethylglutaryl-CoA lyase	gi|33594555	BP3695	small molecule degradation	Cytoplasmic	17	72.7	33.101	315	6.97533e+06	4007100	628765	1.52689e+06	1.74074	0.00132879	0.000695966
-	GntR family transcriptional regulator	gi|33594558	BP3699	regulation	Cytoplasmic	9	46.7	31.184	276	2.51862e+06	0	1.39873e+06		Biofilm unique
rkpK	UDP-glucose 6-dehydrogenase	gi|33594587	BP3728	cell surface	Unknown	21	51.6	47.797	440	2.52582e+06	2.23892e+06	519893	1.3345e+06	0.940119	0.634237	0.133929
glmU	bifunctional UDP-N-acetylglucosamine pyrophosphorylase/glucosamine-1-phosphate N-acetyltransferase	gi|33594589	BP3730	macromolecule synthesis/modification	Cytoplasmic	30	72.4	48.399	457	1.60189e+07	11017900	1.53105e+06	3.13056e+06	1.4539	0.00558343	0.00237313
-	hypothetical protein	gi|33594590	BP3731	unknown	Unknown	4	36.3	23.897	237	2.28723e+06	0	2.13564e+06		Biofilm unique
-	SCO1/SenC family protein	gi|33594593	BP3734	cell surface	CytoplasmicMembrane	8	48	21.346	200	3.70718e+06	4.51982e+06	851438	495666	0.820207	0.0709298	0.0210627
-	cytochrome c oxidase subunit 2	gi|33594603	BP3744	miscellaneous	CytoplasmicMembrane	13	42.9	42.882	392	2528750	2.50541e+06	545799	406629	1.00932	0.934711	0.183948
-	hypothetical protein	gi|33594606	BP3747	conserved hypothetical	Periplasmic	5	33.7	29.575	270	1.66153e+06	0	1.85105e+06		Biofilm unique
-	hypothetical protein	gi|33594611	BP3752	unknown	Unknown	6	33.9	27.579	254	8410525	0	1.77256e+06		Biofilm unique
gltB	glutamate synthase large subunit	gi|33594612	BP3753	amino acid biosynthesis	CytoplasmicMembrane	71	51.9	172.91	1579	5240400	16883500	638866	3.618e+06	0.310386	1.53148e-05	1.66838e-05
gltD	glutamate synthase small subunit	gi|161610756	BP3754	amino acid biosynthesis	Cytoplasmic	23	54.5	53.587	488	2579775	6.65649e+06	908885	459215	0.387558	1.90104e-06	3.90917e-06
-	ABC transporter ATP-binding protein	gi|33594616	BP3757	transport/binding proteins	CytoplasmicMembrane	9	51.8	29.624	278	2800275	2.93217e+06	473901	499311	0.955019	0.648919	0.136165
-	lipoprotein	gi|33594619	BP3760	cell surface	OuterMembrane	9	51.3	28.095	263	9.31627e+06	9.70994e+06	3.05616e+06	962820	0.959457	0.76962	0.157275
-	exported protein	gi|33594620	BP3761	cell surface	Unknown	11	66.7	22.986	207	34328750	4.01399e+07	9.07564e+06	1.69105e+07	0.855227	0.475337	0.106321
murA	UDP-N-acetylglucosamine 1-carboxyvinyltransferase	gi|33594623	BP3766	amino acid biosynthesis	Cytoplasmic	11	35.8	44.441	422	2.51893e+06	0	654899		Biofilm unique
hisG	ATP phosphoribosyltransferase	gi|33594624	BP3767	amino acid biosynthesis	Cytoplasmic	11	61	23.956	223	5347200	7.20629e+06	1.1112e+06	872360	0.742018	0.00912167	0.00367726
hisD	histidinol dehydrogenase	gi|33594625	BP3768	amino acid biosynthesis	Cytoplasmic	19	59.2	46.136	434	4294500	4.22283e+06	850116	799109	1.01697	0.883394	0.176459
hisB	imidazoleglycerol-phosphate dehydratase	gi|33594627	BP3770	amino acid biosynthesis	Cytoplasmic	9	56.6	21.938	198	7241300	8.37413e+06	2.0437e+06	3.41535e+06	0.864722	0.501575	0.111026
hisH	imidazole glycerol phosphate synthase subunit HisH	gi|33594628	BP3771	amino acid biosynthesis	Cytoplasmic	9	58.7	24.398	225	3.56518e+06	8213175	421547	2.75312e+06	0.434081	0.00218706	0.00107363
hisA	1-(5-phosphoribosyl)-5-[(5-phosphoribosylamino)methylideneamino] imidazole-4-carboxamide isomerase	gi|33594629	BP3772	amino acid biosynthesis	Cytoplasmic	18	89.8	26.021	246	36162750	8052275	7.98635e+06	1.57454e+06	4.491	7.20041e-06	9.27404e-06
hisF	imidazole glycerol phosphate synthase subunit HisF	gi|33594630	BP3773	amino acid biosynthesis	Cytoplasmic	10	50.9	28.321	269	8.86238e+06	4.21902e+06	2.96464e+06	1.18341e+06	2.10058	0.00515436	0.00224787
hisI	phosphoribosyl-AMP cyclohydrolase	gi|33594631	BP3774	miscellaneous	Cytoplasmic	4	37.3	15.071	134	182958	5.01472e+06	305581	659523	0.109453	1.58558e-08	1.62711e-07
hisE	phosphoribosyl-ATP pyrophosphatase	gi|33594632	BP3775	miscellaneous	Unknown	7	56.5	12.631	115	529133	2.10042e+06	891324	350200	0.755755	0.00244222	0.00118352
-	MttA/Hcf106 family protein	gi|33594633	BP3776	cell surface	Cytoplasmic	7	82.8	13.028	122	787333	12288325	1.92856e+06	3.8071e+06	0.38443	6.06985e-05	5.11088e-05
tatA	Sec-independent protein translocase protein TatA	gi|33594634	BP3777	transport/binding proteins	CytoplasmicMembrane	3	49.3	8.1642	75	8.31102e+06	2.87056e+07	1.19017e+06	3.74713e+06	0.289526	1.70305e-07	7.05486e-07
tatB	Sec-independent protein translocase protein TatB	gi|33594635	BP3778	transport/binding proteins	CytoplasmicMembrane	10	66	15.876	147	2988675	4033950	1.5037e+06	662953	0.889057	0.150285	0.0397729
ptxA	pertussis toxin subunit 1	gi|33594638	BP3783	pathogenicity	Extracellular	13	71.7	29.956	269	3.58979e+06	1.20246e+07	592794	1.94467e+06	0.298538	1.37069e-06	3.14237e-06
ptxB	pertussis toxin subunit 2	gi|33594639	BP3784	pathogenicity	Unknown	4	29.6	24.829	226	5794250	5248675	457486	2.67862e+06	0.919954	0.633486	0.133929
ptxD	pertussis toxin subunit 4	gi|33594640	BP3785	pathogenicity	Unknown	5	40.8	16.544	152	3945000	0	577520		Biofilm unique
ptlC	type IV secretion system protein PtlC	gi|33594645	BP3790	transport/binding proteins	CytoplasmicMembrane	34	43.3	92.637	824	5.22089e+06	3.83272e+06	975185	417012	1.36219	0.00939532	0.00377614
ptlE	type IV secretion system protein PtlE	gi|33594648	BP3793	transport/binding proteins	Unknown	14	67.8	25.994	233	4341925	6.88013e+06	540395	267587	0.631082	1.20036e-06	2.85074e-06
ptlF	type IV secretion system protein PtlF	gi|33594649	BP3794	transport/binding proteins	Unknown	7	40.3	29.471	273	5.16102e+06	4031775	886218	1.0989e+06	1.28009	0.0785204	0.0231104
ptlG	type IV secretion system protein PtlE	gi|33594650	BP3795	transport/binding proteins	CytoplasmicMembrane	6	22.2	39.471	374	3.70298e+06	5.69603e+06	429210	756358	0.650099	0.00022341	0.000154514
ptlH	type IV secretion system protein PtlH	gi|33594651	BP3796	transport/binding proteins	Cytoplasmic	9	35.1	37.158	339	2218950	1.26829e+06	277828	1.40095e+06	0.874779	0.134065	0.0364151
argJ	bifunctional ornithine acetyltransferase/N-acetylglutamate synthase	gi|33594661	BP3807	amino acid biosynthesis	Cytoplasmic	25	75	42.684	408	14682250	3.04802e+07	2.66476e+06	4.03307e+06	0.481698	1.17069e-05	1.36535e-05
-	hypothetical protein	gi|33594662	BP3808	conserved hypothetical	Cytoplasmic	9	43.1	32.677	288	4.00069e+06	4.20283e+06	530986	1.4599e+06	0.951903	0.756485	0.155067
-	hypothetical protein	gi|33594663	BP3809	conserved hypothetical	Unknown	13	67.8	34.128	320	3868425	2.76749e+06	1.11919e+06	392924	1.39781	0.0462954	0.01456
-	HlyD family secretion protein	gi|33594669	BP3815	cell surface	CytoplasmicMembrane	6	27.2	44.841	416	1.26966e+06	0	1.00585e+06		Biofilm unique
-	cell division protein ZapD	gi|33594670	BP3816	conserved hypothetical	Unknown	10	48.6	28.608	253	2.26481e+06	0	547152		Biofilm unique
-	hypothetical protein	gi|33594673	BP3819	unknown	Unknown	9	52.2	26.215	247	2.28508e+07	9.76726e+06	3.21889e+06	643483	2.33953	1.97939e-06	3.99103e-06
panC	pantothenate synthetase	gi|33594675	BP3821	miscellaneous	Cytoplasmic	15	55	31.574	280	1.84311e+06	9.48871e+06	308188	3.19728e+06	0.194242	0.000165962	0.000122687
-	hypothetical protein	gi|33594676	BP3822	conserved hypothetical	Cytoplasmic	3	12.9	33.484	295	0	359948		281330	Plank unique
-	hypothetical protein	gi|33594677	BP3823	conserved hypothetical	Unknown	5	66.1	7.4302	62	0	6.96228e+06		1.14307e+06	Plank unique
glpK	glycerol kinase	gi|33594679	BP3825	small molecule degradation	Cytoplasmic	8	24.6	54.713	508	0	1.53696e+06		213040	Plank unique
-	exported protein	gi|33594681	BP3827	cell surface	Unknown	11	59.7	35.41	340	12280475	8.11887e+06	4.39423e+06	2.22521e+06	1.51258	0.0653288	0.0197522
-	amino acid ABC transporter permease	gi|33594684	BP3830	transport/binding proteins	CytoplasmicMembrane	5	17.7	42.822	396	3.00646e+06	0	880274		Biofilm unique
-	amino acid ABC transporter substrate-binding protein	gi|33594685	BP3831	transport/binding proteins	Periplasmic	23	82.5	36.677	338	1.28852e+07	94413.3	3.69952e+06	231264	22.7461	7.24975e-06	9.27404e-06
-	ubiE/COQ5 methyltransferase family protein	gi|33594691	BP3838	miscellaneous	Cytoplasmic	7	40.5	27.843	257	96968.3	2.49176e+06	237523	353081	0.233494	7.85133e-08	4.2264e-07
katA	catalase	gi|33594703	BP3852	protection responses	Periplasmic	13	42.7	54.507	482	4.90418e+06	0	775588		Biofilm unique
-	ABC transporter ATP-binding protein	gi|33594705	BP3854	transport/binding proteins	CytoplasmicMembrane	11	60.5	29.702	271	10015275	0	2.68785e+06		Biofilm unique
-	taurine catabolism dioxygenase	gi|33594707	BP3856	small molecule degradation	Cytoplasmic	10	38.1	34.594	307	6.12046e+06	0	1.30175e+06		Biofilm unique
-	hydrolase	gi|33594708	BP3857	miscellaneous	Unknown	7	39.3	43.325	399	4188250	0	901460		Biofilm unique
-	peptide ABC transporter substrate-binding protein	gi|33594713	BP3862	cell surface	Periplasmic	23	63.1	57.369	528	8.50997e+06	0	1.42089e+06		Biofilm unique
-	aminotransferase	gi|33594721	BP3870	miscellaneous	Cytoplasmic	11	47.4	42.748	388	2.67653e+06	3.35648e+06	1.54465e+06	3.24684e+06	0.637938	0.653123	0.136831
-	DNA-binding protein Bph2	gi|384204368	-	regulation	-	10	63.4	15.24	145	1.22552e+07	8.94863e+07	1.45922e+06	2.00957e+07	0.13695	2.82388e-06	4.97129e-06
-	enoyl-CoA hydratase	gi|384205125	-	unknown	-	12	62.9	28.465	267	3459000	3.40554e+06	728533	641756	1.0157	0.895388	0.178587
-	hypothetical protein	gi|384202922	-	unknown	-	7	37.2	22.52	199	5630900	0	713443		Biofilm unique

## Sheet: FBA output
Supplementary Table S3 flux balance analysis (FBA) output from iMAT models generated from proteomic data. Multiple models are included in this table including: biofilm and planktonic B. pertussis cells (this study), B. pertussis cells extracted from within macrophages 3 hr, 48 hr and planktonic (Lamberti et. al. (2)) and biofilm and planktonic B. pertussis cells (de Gouw et. al. (1)). Included wi…
Reaction	Reaction name	Equation	Gene association	Model FVA and FBA output (mmol/gDCW/h)						Jaccard index for FVA	Deletion feasibility Biofilm	Deletion feasibility Planktonic	Additional model FBA output (mmol/gDCW/h)
				Biofilm FVA min	Biofilm FVA max	Biofilm FBA	Planktonic FVA min	Planktonic FVA max	Planktonic FBA				de Gouw biofilm FBA	de Gouw planktonic FBA
R_12DGR160tipp	not applicable	1 M_12dgr160_p ==> 1 M_12dgr160_c	unknown	-	-	-	-	-	-	-	-	-	-	-
R_15DAPt2pp	1,5-Diaminopentane export via proton symport (irreversible)	1 M_15dap_c 1 M_h_c ==> 1 M_15dap_p 1 M_h_p	BP2476	-	-	-	-	-	-	-	-	-	-	-
R_1PIPDH	1-piperideine dehydrogenase	1 M_1pip_c 1 M_nadh_c 1 M_o2_c <=> 1 M_5ap_c 1 M_nad_c	unknown	-	-	-	-	-	-	-	-	-	0	-
R_2AGPA120tipp	lysophospholipid transporter LplT	1 M_2ddecg3p_p ==> 1 M_2ddecg3p_c	BP3557	-	-	-	0	4.09584	0	-	-	feasible	-	-
R_2AGPA140tipp	lysophospholipid transporter LplT	1 M_2tdecg3p_p ==> 1 M_2tdecg3p_c	BP3557	0	17.4895	0	0	20.3702	0	0.858582	feasible	feasible	-	-
R_2AGPA141tipp	lysophospholipid transporter LplT	1 M_2tdec7eg3p_p ==> 1 M_2tdec7eg3p_c	BP3557	0	17.4895	0	0	20.3702	0	0.858582	feasible	feasible	-	-
R_2AGPA160tipp	lysophospholipid transporter LplT	1 M_2hdecg3p_p ==> 1 M_2hdecg3p_c	BP3557	0	17.4895	0	0	20.3702	0	0.858582	feasible	feasible	-	-
R_2AGPA161tipp	lysophospholipid transporter LplT	1 M_2hdec9eg3p_p ==> 1 M_2hdec9eg3p_c	BP3557	-	-	-	0	20.3702	0	-	-	feasible	-	-
R_2AGPA180tipp	lysophospholipid transporter LplT	1 M_2odecg3p_p ==> 1 M_2odecg3p_c	BP3557	0	17.4895	0	0	20.3702	0	0.858582	feasible	feasible	-	-
R_2AGPA181tipp	lysophospholipid transporter LplT	1 M_2odec11eg3p_p ==> 1 M_2odec11eg3p_c	BP3557	0	17.4895	0	0	20.3702	0	0.858582	feasible	feasible	-	-
R_2MCRCOAH	enoyl-CoA hydratase	1 M_2mcrcoa_c ==> 1 M_3h2mbtcoa_c 1 M_h2o_c	BP0029 OR BP0145 OR BP0329 OR BP0417 OR BP0635 OR BP1446 OR BP1782 OR BP1808 OR BP2093 OR BP2550 OR BP2677 OR BP3198 OR BP3277 OR BP3304 OR BP3305	0	6.86381	0	0	2.28621	2.28621	0.333082	feasible	feasible	-	-
R_3H2MBTCOAH	3-hydroxy-2-methylbutanoyl-CoA dehydrogenase	1 M_3h2mbtcoa_c 1 M_nad_c <=> 1 M_2maacoa_c 1 M_nadh_c 1 M_h_c	BP0669	0	6.86381	0	0	2.28621	2.28621	0.333082	feasible	feasible	-	-
R_5APTA	5-aminopentanoate aminotransferase	1 M_5ap_c 1 M_akg_c ==> 1 M_glusa_c 1 M_glu_L_c	BP2298 OR BP1977	-	-	-	-	-	-	-	-	-	0	-
R_AACOAR	Acetoacetyl-CoA reductase	1 M_aacoa_c 1 M_nadph_c 1 M_h_c ==> 1 M_3hbcoa_R_c 1 M_nadp_c	BP1150	0	4.25303	0	-	-	-	-	feasible	-	0	0
R_AACPS1	acyl carrier protein	1 M_ACP_c 1 M_atp_c 1 M_ttdca_c ==> 1 M_amp_c 1 M_myrsACP_c 1 M_ppi_c	BP2440	0	34.979	0	0	40.7404	0	0.858582	feasible	feasible	-	-
R_AACPS2	acyl carrier protein	1 M_ACP_c 1 M_atp_c 1 M_ttdcea_c ==> 1 M_amp_c 1 M_ppi_c 1 M_tdeACP_c	BP2440	0	34.979	0	0	40.7404	0	0.858582	feasible	feasible	-	-
R_AACPS3	acyl carrier protein	1 M_ACP_c 1 M_atp_c 1 M_hdca_c ==> 1 M_amp_c 1 M_palmACP_c 1 M_ppi_c	BP2440	0	34.979	0	0	40.7404	0	0.858582	feasible	feasible	-	-
R_AACPS4	acyl carrier protein	1 M_ACP_c 1 M_atp_c 1 M_hdcea_c ==> 1 M_amp_c 1 M_hdeACP_c 1 M_ppi_c	BP2440	0	7.34808	0	0	40.7404	0	0.180363	feasible	feasible	-	-
R_AACPS5	acyl carrier protein	1 M_ACP_c 1 M_atp_c 1 M_ocdcea_c ==> 1 M_amp_c 1 M_octeACP_c 1 M_ppi_c	BP2440	0	34.979	0	0	40.7404	0	0.858582	feasible	feasible	-	-
R_AACPS6	acyl carrier protein	1 M_ACP_c 1 M_atp_c 1 M_ocdca_c ==> 1 M_amp_c 1 M_ocdcaACP_c 1 M_ppi_c	BP2440	0	34.979	0	0	40.7404	0	0.858582	feasible	feasible	-	0
R_AACPS7	acyl carrier protein	1 M_ACP_c 1 M_atp_c 1 M_ddca_c ==> 1 M_amp_c 1 M_ddcaACP_c 1 M_ppi_c	BP2440	0	7.34808	0	0	8.19169	0	0.897017	feasible	feasible	-	-
R_ABTA	4-aminobutyrate aminotransferase	1 M_4abut_c 1 M_akg_c ==> 1 M_glu_L_c 1 M_sucsal_c	BP1977 OR BP2298	0	9.26587	0	-	-	-	-	feasible	-	-	-
R_ABUTD	4-aminobutanal dehydrogenase	1 M_4abutn_c 1 M_nad_c 1 M_h2o_c <=> 1 M_4abut_c 1 M_nadh_c 2.0 M_h_c	BP2303	0	9.26587	0	-	-	-	-	feasible	-	-	-
R_ACACCT	3-oxoadipate CoA-transferase subunit A OR putative coenzyme A transferase subunit	1 M_acac_c 1 M_accoa_c ==> 1 M_aacoa_c 1 M_ac_c	BP0221 OR BP2400	-	-	-	0	99999	0	-	-	feasible	-	-
R_ACACT1r	acetyl-CoA acetyltransferase	2.0 M_accoa_c <=> 1 M_aacoa_c 1 M_coa_c	BP0447	0	4.25303	0	-	-	-	-	feasible	-	-	0
R_ACACt2pp	putative short-chain fatty acids transporter	1 M_acac_p 1 M_h_p <=> 1 M_acac_c 1 M_h_c	BP0404	-	-	-	-	-	-	-	-	-	-	-
R_ACACtex	acetoacetate transport via diffusion (extracellular to periplasm)	1 M_acac_e <=> 1 M_acac_p	N/A	-	-	-	-	-	-	-	-	-	-	-
R_ACALDtex	acetaldehyde transport via diffusion (extracellular to periplasm)	1 M_acald_e <=> 1 M_acald_p	N/A	-	-	-	-	-	-	-	-	-	-	-
R_ACALDtpp	not applicable	1 M_acald_p <=> 1 M_acald_c	unknown	-	-	-	-	-	-	-	-	-	-	-
R_ACCOAC	acetyl-CoA carboxylase carboxyltransferase subunit alpha OR acetyl-CoA carboxylase biotin carboxylase subunit OR acetyl-CoA carboxylase biotin carboxyl carrier protein subunit OR acetyl-CoA carboxylase subunit beta	1 M_accoa_c 1 M_atp_c 1 M_hco3_c ==> 1 M_adp_c 1 M_h_c 1 M_malcoa_c 1 M_pi_c	BP1910 OR BP2996 OR BP2997 OR BP3591	0	56.8408	0	0	66.2031	0	0.858582	feasible	feasible	44.3036	31.9738
R_ACCOAPT	acetyl-CoA C-acyltransferase (propionyl-CoA)	1 M_2maacoa_c 1 M_coa_c 2.0 M_h2o_c ==> 1 M_accoa_c 1 M_ppcoa_c	BP2759 OR BP2059 OR BP0668 OR BP0447	0	6.86381	0	0	2.28621	2.28621	0.333082	feasible	feasible	-	-
R_ACGK	acetylglutamate kinase	1 M_acglu_c 1 M_atp_c ==> 1 M_acg5p_c 1 M_adp_c	BP0383	0	9.26587	0	-	-	-	-	feasible	-	6.84471	0
R_ACGS	N-acetylglutamate synthase	1 M_accoa_c 1 M_glu_L_c ==> 1 M_acglu_c 1 M_coa_c 1 M_h_c	BP2335 OR BP3807	-	-	-	0	66.2031	0	-	-	feasible	-	0
R_ACHBS	acetolactate synthase large subunit OR acetolactate synthase 3 regulatory subunit	1 M_2obut_c 1 M_h_c 1 M_pyr_c ==> 1 M_2ahbut_c 1 M_co2_c	BP0789 OR BP0790	0	6.86381	0	0	2.28621	2.28621	0.333082	feasible	feasible	-	-
R_ACKr	phosphoribosylglycinamide formyltransferase 2 OR acetate kinase	1 M_ac_c 1 M_atp_c <=> 1 M_actp_c 1 M_adp_c	BP0702 OR BP1003	-	-	-	0	99999	2.28621	-	-	feasible	-	0
R_ACLS	acetolactate synthase large subunit OR acetolactate synthase 3 regulatory subunit	1 M_h_c 2.0 M_pyr_c ==> 1 M_alac_S_c 1 M_co2_c	BP0789 OR BP0790	0	3.24876	0	0	5.71553	0	0.568408	feasible	feasible	-	0
R_ACOAD10f	acyl-CoA dehydrogenase (isobutyryl-CoA)	1 M_ibtcoa_c 1 M_fad_c <=> 1 M_mtccoa_c 1 M_fadh2_c	BP0310 OR BP0625	-	-	-	0	5.71553	0	-	-	feasible	-	-
R_ACOAD11f	acyl-CoA dehydrogenase (2-methylbutanoyl-CoA)	1 M_2mbtcoa_c 1 M_fad_c <=> 1 M_2mcrcoa_c 1 M_fadh2_c	BP0310 OR BP0625	0	6.86381	0	0	2.28621	2.28621	0.333082	feasible	feasible	-	-
R_ACOAD9f	acyl-CoA dehydrogenase (3-methylbutanoyl-CoA)	1 M_mbtcoa_c 1 M_fad_c <=> 1 M_mcrcoa_c 1 M_fadh2_c	BP0310 OR BP0625	-	-	-	-	-	-	-	-	-	-	-
R_ACOATA	acyl carrier protein OR 3-oxoacyl-(acyl carrier protein) synthase III	1 M_ACP_c 1 M_accoa_c <=> 1 M_acACP_c 1 M_coa_c	BP2440 OR BP2443	-56.8408	0	0	-66.2031	0	0	0.858582	feasible	feasible	-44.3036	-31.9738
R_ACODA	acetylornithine deacetylase	1 M_acorn_c 1 M_h2o_c ==> 1 M_ac_c 1 M_orn_c	BP0655 OR BP3588	-	-	-	-	-	-	-	-	-	-	-
R_ACONTa	citrate hydrolyase	1 M_cit_c <=> 1 M_acon_C_c 1 M_h2o_c	BP2014 OR BP2021 OR BP2369	0.369071	8.92438	8.92438	3.8	10.3988	10.3988	0.510921	infeasible	infeasible	7.75264	8.57897
R_ACONTb	aconitate hydratase	1 M_acon_C_c 1 M_h2o_c <=> 1 M_icit_c	BP2014 OR BP2021 OR BP2369	0.369071	8.92438	8.92438	3.8	10.3988	10.3988	0.510921	infeasible	infeasible	7.75264	8.57897
R_ACOTA	acetylornithine transaminase protein	1 M_acorn_c 1 M_akg_c <=> 1 M_acg5sa_c 1 M_glu_L_c	BP0451 OR BP3539	-9.26587	0	0	0	66.2031	0	0	feasible	feasible	-6.84471	0
R_ADK1	adenylate kinase	1 M_amp_c 1 M_atp_c <=> 2.0 M_adp_c	BP2769	-99999	99999	-99951.1	-99997.8	99999	-99997.5	0.999994	feasible	feasible	-99996.6	-99997.9
R_ADK3	adenylate kinase	1 M_amp_c 1 M_gtp_c <=> 1 M_adp_c 1 M_gdp_c	BP2769	-99999	99999	99999	-99997.8	99999	99999	0.999994	feasible	feasible	99999	99999
R_ADSL1r	adenylosuccinate lyase	1 M_dcamp_c <=> 1 M_amp_c 1 M_fum_c	BP2890	-	-	-	-	-	-	-	-	-	-	-
R_ADSS	adenylosuccinate synthetase	1 M_asp_L_c 1 M_gtp_c 1 M_imp_c ==> 1 M_dcamp_c 1 M_gdp_c 2.0 M_h_c 1 M_pi_c	BP2188	-	-	-	-	-	-	-	-	-	-	-
R_AGPAT120	_1-tetradecanoyl-sn-glycerol 3-phosphate O-acyltransferase (n-C12:0)	1 M_1ddecg3p_c 1 M_ddcaACP_c ==> 1 M_ACP_c 1 M_pa120_c	BP0036 OR BP0323	0	3.67404	0	0	4.09584	0	0.897017	feasible	feasible	-	-
R_AGPAT140	_1-tetradecanoyl-sn-glycerol 3-phosphate O-acyltransferase (n-C14:0)	1 M_1tdecg3p_c 1 M_myrsACP_c ==> 1 M_ACP_c 1 M_pa140_c	BP0036 OR BP0323	0	17.4895	0	0	20.3702	0	0.858582	feasible	feasible	-	-
R_AGPAT141	_1-tetradecanoyl-sn-glycerol 3-phosphate O-acyltransferase (n-C14:1)	1 M_1tdec7eg3p_c 1 M_tdeACP_c ==> 1 M_ACP_c 1 M_pa141_c	BP0036 OR BP0323	0	17.4895	0	0	20.3702	0	0.858582	feasible	feasible	-	-
R_AGPAT160	_1-tetradecanoyl-sn-glycerol 3-phosphate O-acyltransferase (n-C16:0)	1 M_1hdecg3p_c 1 M_palmACP_c ==> 1 M_ACP_c 1 M_pa160_c	BP0036 OR BP0323	0	17.4895	0	0	20.3702	0	0.858582	feasible	feasible	-	-
R_AGPAT161	_1-tetradecanoyl-sn-glycerol 3-phosphate O-acyltransferase (n-C16:1)	1 M_1hdec9eg3p_c 1 M_hdeACP_c ==> 1 M_ACP_c 1 M_pa161_c	BP0036 OR BP0323	0	3.67404	0	0	20.3702	0	0.180363	feasible	feasible	-	-
R_AGPAT180	_1-tetradecanoyl-sn-glycerol 3-phosphate O-acyltransferase (n-C18:0)	1 M_1odecg3p_c 1 M_ocdcaACP_c ==> 1 M_ACP_c 1 M_pa180_c	BP0036 OR BP0323	0	17.4895	0	0	20.3702	0	0.858582	feasible	feasible	-	0
R_AGPAT181	_1-tetradecanoyl-sn-glycerol 3-phosphate O-acyltransferase (n-C18:1)	1 M_1odec11eg3p_c 1 M_octeACP_c ==> 1 M_ACP_c 1 M_pa181_c	BP0036 OR BP0323	0	17.4895	0	0	20.3702	0	0.858582	feasible	feasible	-	-
R_AGPR	N-acetyl-gamma-glutamyl-phosphate reductase	1 M_acg5sa_c 1 M_nadp_c 1 M_pi_c <=> 1 M_acg5p_c 1 M_h_c 1 M_nadph_c	BP2960	-9.26587	0	0	-	-	-	-	feasible	-	-6.84471	0
R_AHSL1	O-acetylhomoserine lyase (L-cysteine)	1 M_cys_L_c 1 M_achms_c ==> 1 M_cyst_L_c 1 M_ac_c 1 M_h_c	BP3528 OR BP0112 OR BP0815	-	-	-	0	2.28621	2.28621	-	-	feasible	-	-
R_AKGDH	dihydrolipoamide dehydrogenase OR 2-oxoglutarate dehydrogenase E1 component OR dihydrolipoamide succinyltransferase	1 M_akg_c 1 M_coa_c 1 M_nad_c ==> 1 M_co2_c 1 M_nadh_c 1 M_succoa_c	BP0995 OR BP1124 OR BP1125	0	9.26587	9.26587	0	11.3067	0	0.819503	feasible	feasible	8.66058	0
R_ALAR	alanine racemase	1 M_ala_L_c <=> 1 M_ala_D_c	BP1221 OR BP2228	-99999	99999	99999	-99999	99999	99999	1	feasible	feasible	-	-
R_ALAt2rpp	Alanine/proton symporter	1 M_h_p 1 M_ala_L_p <=> 1 M_h_c 1 M_ala_L_c	BP2464	0	99999	99999	-	-	-	-	feasible	-	0	-
R_ALAt4pp	putative sodium:alanine symporter	1 M_ala_L_p 1 M_na1_p <=> 1 M_ala_L_c 1 M_na1_c	BP2306	-99999	0	-99999	-	-	-	-	feasible	-	0	-
R_ALATA_D	D-alanine aminotransferase	1 M_akg_c 1 M_ala_D_c <=> 1 M_glu_L_c 1 M_pyr_c	BP0103 OR BP0769	-99999	99999	99999	-99999	99999	99999	1	feasible	feasible	-	-
R_ALATA_L	L-alanine aminotransferase	1 M_akg_c 1 M_ala_L_c <=> 1 M_glu_L_c 1 M_pyr_c	BP1062 OR BP1185 OR BP2785	-99999	99999	-99999	-99999	99999	0.690823	1	feasible	feasible	-99999	-
R_ALAtex	L-alanine transport via diffusion (extracellular to periplasm)	1 M_ala_L_e <=> 1 M_ala_L_p	N/A	-	-	-	-	-	-	-	-	-	-	-
R_ALDD2y	aldehyde dehydrogenase	1 M_acald_c 1 M_h2o_c 1 M_nadp_c ==> 1 M_ac_c 2.0 M_h_c 1 M_nadph_c	BP2157	-	-	-	-	-	-	-	-	-	-	-
R_AMPTASECG	aminopeptidase N OR leucyl aminopeptidase	1 M_cgly_c 1 M_h2o_c ==> 1 M_cys_L_c 1 M_gly_c	BP0869 OR BP2421	0.292854	0.357933	0.357933	0.292854	0.357933	0.357933	1	infeasible	infeasible	0.357933	-
R_ANPRT	anthranilate phosphoribosyltransferase	1 M_anth_c 1 M_prpp_c ==> 1 M_ppi_c 1 M_pran_c	BP3262	-	-	-	-	-	-	-	-	-	0	-
R_ARGN	arginase	1 M_arg_L_c 1 M_h2o_c ==> 1 M_orn_c 1 M_urea_c	BP0538	-	-	-	1.19285	1.62438	1.47438	-	-	infeasible	-	-
R_ARGSL	argininosuccinate lyase	1 M_argsuc_c <=> 1 M_arg_L_c 1 M_fum_c	BP2702	-	-	-	1.19285	1.62438	1.47438	-	-	infeasible	-	-
R_ARGSS	argininosuccinate synthase	1 M_asp_L_c 1 M_atp_c 1 M_citr_L_c ==> 1 M_amp_c 1 M_argsuc_c 1 M_h_c 1 M_ppi_c	BP3537	-	-	-	1.19285	1.62438	1.47438	-	-	infeasible	-	-
R_ASAD	aspartate-semialdehyde dehydrogenase	1 M_aspsa_c 1 M_nadp_c 1 M_pi_c <=> 1 M_4pasp_c 1 M_h_c 1 M_nadph_c	BP1484	-6.86381	0	0	-2.28621	0	-2.28621	0.333082	feasible	feasible	0	-
R_ASNS1	putative asparagine synthase	1 M_asp_L_c 1 M_atp_c 1 M_gln_L_c 1 M_h2o_c ==> 1 M_amp_c 1 M_asn_L_c 1 M_glu_L_c 1 M_h_c 1 M_ppi_c	BP3146	-	-	-	-	-	-	-	-	-	-	1.12897
R_ASNt3pp	asparagine/proton antiporter	1 M_h_p 1 M_asn_L_c ==> 1 M_h_c 1 M_asn_L_p	BP2026	-	-	-	-	-	-	-	-	-	-	1.12897
R_ASNtex	L-asparagine transport via diffusion (extracellular to periplasm)	1 M_asn_L_e <=> 1 M_asn_L_p	N/A	-	-	-	-	-	-	-	-	-	-	-1.12897
R_ASP1DC	aspartate alpha-decarboxylase	1 M_asp_L_c 1 M_h_c ==> 1 M_ala_B_c 1 M_co2_c	BP1816	-	-	-	-	-	-	-	-	-	-	9.26587
R_ASPCT	aspartate carbamoyltransferase	1 M_asp_L_c 1 M_cbp_c ==> 1 M_cbasp_c 1 M_h_c 1 M_pi_c	BP0321 OR BP2562	0	1.62438	1.47438	-	-	-	-	feasible	-	0.907933	-
R_ASPK	aspartate kinase	1 M_asp_L_c 1 M_atp_c <=> 1 M_4pasp_c 1 M_adp_c	BP1913	0	6.86381	0	0	2.28621	2.28621	0.333082	feasible	feasible	0	-
R_ASPTA	aspartate transaminase	1 M_akg_c 1 M_asp_L_c <=> 1 M_glu_L_c 1 M_oaa_c	BP1185	-8.33819	0	-1.47438	-3.88059	-1.19285	-3.76059	0.322341	feasible	infeasible	-0.907933	-10.3948
R_ATPHs	not applicable	1 M_atp_c 1 M_h_c 1 M_h2o_c ==> 1 M_itp_c 1 M_nh4_c	unknown	-	-	-	-	-	-	-	-	-	-	-
R_ATPM	not applicable	1 M_atp_c 1 M_h2o_c ==> 1 M_adp_c 1 M_h_c 1 M_pi_c	unknown	25.2159	82.0567	25.2159	25.2159	91.419	25.2159	0.858582	feasible	feasible	25.2159	25.2159
R_ATPS4rpp	F0F1 ATP synthase subunit A OR F0F1 ATP synthase subunit B OR F0F1 ATP synthase subunit delta OR F0F1 ATP synthase subunit alpha OR F0F1 ATP synthase subunit gamma OR F0F1 ATP synthase subunit beta OR F0F1 ATP synthase subunit epsilon	1 M_adp_c 4.0 M_h_p 1 M_pi_c <=> 1 M_atp_c 3.0 M_h_c 1 M_h2o_c	BP3282 OR BP3284 OR BP3284 OR BP3285 OR BP3285 OR BP3286 OR BP3286 OR BP3287 OR BP3287 OR BP3288 OR BP3288 OR BP3289 OR BP3289	19.7016	86.3871	68.9984	42.9109	97.2538	97.2238	0.560606	infeasible	infeasible	78.1567	59.4476
R_BALATA	beta-alanine aminotransferase (pyruvate)	1 M_ala_B_c 1 M_pyr_c <=> 1 M_ala_L_c 1 M_malsa_c	BP3157	-99999	99999	-0.690823	-99999	99999	99999	1	feasible	feasible	-99999	-
R_BALATA2	beta-alanine aminotransferase (2-oxoglutarate)	1 M_ala_B_c 1 M_akg_c <=> 1 M_malsa_c 1 M_glu_L_c	BP1977 OR BP2298	-99999	99999	0.690823	-99999	99999	-99999	1	feasible	feasible	99999	9.26587
R_BDH	(R)-3-Hydroxybutanoate:NAD+ oxidoreductase	1 M_bhb_c 1 M_nad_c <=> 1 M_acac_c 1 M_h_c 1 M_nadh_c	BP0229 OR BP2454	-	-	-	-	-	-	-	-	-	-	0
R_CADAT	cadaverine aminotransferase	1 M_15dap_c 1 M_akg_c ==> 1 M_1pip_c 1 M_glu_L_c 1 M_h2o_c	unknown	-	-	-	-	-	-	-	-	-	0	-
R_CAT	catalase	2.0 M_h2o2_c ==> 2.0 M_h2o_c 1 M_o2_c	BP3852	-	-	-	-	-	-	-	-	-	-	-
R_CBPS	carbamoyl phosphate synthase	2.0 M_atp_c 1 M_gln_L_c 1 M_h2o_c 1 M_hco3_c ==> 2.0 M_adp_c 1 M_cbp_c 1 M_glu_L_c 2.0 M_h_c 1 M_pi_c	BP1452 AND BP1453	0	1.62438	1.47438	1.19285	1.62438	1.47438	0.265655	feasible	infeasible	0.907933	-
R_CGLYabcpp	ABC-transport protein, inner membrane component	1 M_atp_c 1 M_cgly_p 1 M_h2o_c ==> 1 M_adp_c 1 M_cgly_c 1 M_h_c 1 M_pi_c	BP2691	0.292854	0.357933	0.357933	0.292854	0.357933	0.357933	1	infeasible	infeasible	0.357933	-
R_CGLYtex	L-Cysteinylglycine transport via diffusion (extracellular to periplasm)	1 M_cgly_e <=> 1 M_cgly_p	N/A	-	-	-	-	-	-	-	-	-	-	-0.357933
R_CLPNH120pp	not applicable	1 M_clpn120_p 1 M_h2o_p ==> 1 M_h_p 1 M_pa120_p 1 M_pg120_p	unknown	-	-	-	0	4.09584	0	-	-	feasible	-	-
R_CLPNH180pp	not applicable	1 M_clpn180_p 1 M_h2o_p ==> 1 M_h_p 1 M_pa180_p 1 M_pg180_p	unknown	-	-	-	-	-	-	-	-	-	-	0
R_CLPNS120pp	cardiolipin synthase 2	2.0 M_pg120_p <=> 1 M_clpn120_p 1 M_glyc_p	BP1339	-	-	-	0	4.09584	0	-	-	feasible	-	-
R_CLPNS180pp	cardiolipin synthase 2	2.0 M_pg180_p <=> 1 M_clpn180_p 1 M_glyc_p	BP1339	-	-	-	-	-	-	-	-	-	-	0
R_CO2tex	CO2 transport via diffusion (extracellular to periplasm)	1 M_co2_e <=> 1 M_co2_p	N/A	-25.6402	-7.66621	-25.6402	-31.5378	-16.0513	-31.5378	0.401691	infeasible	infeasible	-24.1659	-26.4238
R_CO2tpp	not applicable	1 M_co2_p <=> 1 M_co2_c	unknown	-25.6402	-7.66621	-25.6402	-31.5378	-16.0513	-31.5378	0.401691	infeasible	infeasible	-24.1659	-26.4238
R_CPGNabcpp	coprogen ABC transporter	1 M_atp_c 1 M_h2o_c 1 M_cpgn_p ==> 1 M_adp_c 1 M_h_c 1 M_cpgn_c 1 M_pi_c	BP1603 AND BP1604 AND BP1605	-	-	-	-	-	-	-	-	-	0	-
R_CPGNexs	not applicable	1 M_cpgn_un_e 1 M_fe3_e ==> 1 M_cpgn_e	N/A	-	-	-	-	-	-	-	-	-	0	-
R_CPGNR1	not applicable	2.0 M_cpgn_c 1 M_fadh2_c ==> 2.0 M_cpgn_un_c 1 M_fad_c 2.0 M_fe2_c 2.0 M_h_c	unknown	-	-	-	-	-	-	-	-	-	0	-
R_CPGNtonex	ferric alcaligin siderophore receptor OR biopolymer transport protein ExbD/TolR	1 M_cpgn_e 1 M_h_p ==> 1 M_cpgn_p 1 M_h_c	BP3531 AND BP3532 AND BP3533	-	-	-	-	-	-	-	-	-	0	-
R_CPGNUtex	not applicable	1 M_cpgn_un_p 1 M_h_p ==> 1 M_cpgn_un_e 1 M_h_c	N/A	-	-	-	-	-	-	-	-	-	0	-
R_CPGNUtpp	not applicable	1 M_cpgn_un_c 1 M_h_p ==> 1 M_cpgn_un_p 1 M_h_c	unknown	-	-	-	-	-	-	-	-	-	0	-
R_CS	type II citrate synthase	1 M_accoa_c 1 M_h2o_c 1 M_oaa_c ==> 1 M_cit_c 1 M_coa_c 1 M_h_c	BP2358	0.369071	8.92438	8.92438	3.8	10.3988	10.3988	0.510921	infeasible	infeasible	7.75264	8.57897
R_CTPS2	CTP synthetase	1 M_atp_c 1 M_gln_L_c 1 M_h2o_c 1 M_utp_c ==> 1 M_adp_c 1 M_ctp_c 1 M_glu_L_c 2.0 M_h_c 1 M_pi_c	BP2389	-	-	-	-	-	-	-	-	-	0.907933	-
R_CYSabcpp	not applicable	1 M_atp_c 1 M_cys_L_p 1 M_h2o_c ==> 1 M_adp_c 1 M_cys_L_c 1 M_h_c 1 M_pi_c	(BP1573 AND BP1574 AND BP1575) OR (BP1181 AND BP1182 AND BP1183 AND BP1184)	0	0.332889	0.332889	0	0.332889	0.332889	1	feasible	feasible	0.107933	-
R_CYSDESULF	cysteine desulfurase	1 M_cys_L_c 1 M_o2_c ==> 1 M_ala_L_c 1 M_so2_c	BP1799	0.292854	0.690823	0.690823	0.292854	0.690823	0.690823	1	infeasible	infeasible	-	-
R_CYSDS	cystathionine beta-lyase	1 M_cys_L_c 1 M_h2o_c ==> 1 M_h2s_c 1 M_nh4_c 1 M_pyr_c	BP0112 OR BP0815	-	-	-	-	-	-	-	-	-	0.465866	-
R_CYSS	cysteine synthase B	1 M_acser_c 1 M_h2s_c ==> 1 M_ac_c 1 M_cys_L_c 1 M_h_c	BP0958	-	-	-	-	-	-	-	-	-	-	-
R_CYSTA	cysteine aminotransferase	1 M_cys_L_c 1 M_akg_c <=> 1 M_mercppyr_c 1 M_glu_L_c	BP1185	-	-	-	-	-	-	-	-	-	-	-
R_CYStex	L-cysteine transport via diffusion (extracellular to periplasm)	1 M_cys_L_e <=> 1 M_cys_L_p	N/A	0	0.332889	0.332889	0	0.332889	0.332889	1	feasible	feasible	0.107933	-
R_CYSTGL	cystathionine gama-lyase	1 M_cyst_L_c 1 M_h2o_c ==> 1 M_cys_L_c 1 M_nh4_c 1 M_2obut_c	BP3528	-	-	-	0	2.28621	2.28621	-	-	feasible	-	-
R_CYTBDpp	cytochrome D ubiquinol oxidase subunit I OR cytochrome D ubiquinol oxidase subunit II	2.0 M_h_c 0.5 M_o2_c 1 M_q8h2_c ==> 2.0 M_h_p 1 M_h2o_c 1 M_q8_c	BP0259 OR BP0260	-	-	-	-	-	-	-	-	-	-	54.1976
R_CYTBO3_4pp	cytochrome ubiquinol oxidase subunit IV OR cytochrome O ubiquinol oxidase OR ubiquinol oxidase polypeptide I OR putative ubiquinol oxidase polypeptide II	4.0 M_h_c 0.5 M_o2_c 1 M_q8h2_c ==> 4.0 M_h_p 1 M_h2o_c 1 M_q8_c	BP2728 OR BP2931 OR BP2932 OR BP2933	10.6867	56.048	40.7798	25.8965	62.8601	62.8301	0.577909	infeasible	infeasible	48.7738	-
R_CYTK1	cytidylate kinase	1 M_atp_c 1 M_cmp_c <=> 1 M_adp_c 1 M_cdp_c	BP0949	-	-	-	0	4.09584	0	-	-	feasible	-	0
R_CYTK2	cytidylate kinase	1 M_atp_c 1 M_dcmp_c <=> 1 M_adp_c 1 M_dcdp_c	BP0949	-	-	-	-	-	-	-	-	-	-0.907933	-
R_DAAD	D-amino acid dehydrogenase small subunit	1 M_ala_D_c 1 M_fad_c 1 M_h2o_c ==> 1 M_fadh2_c 1 M_nh4_c 1 M_pyr_c	BP1818	-	-	-	-	-	-	-	-	-	-	-
R_DAGK160	putative diacylglycerol kinase	1 M_12dgr160_c 1 M_atp_c ==> 1 M_adp_c 1 M_h_c 1 M_pa160_c	BP3492	-	-	-	-	-	-	-	-	-	-	-
R_DAPDC	diaminopimelate decarboxylase	1 M_26dap_M_c 1 M_h_c ==> 1 M_co2_c 1 M_lys_L_c	BP3653	-	-	-	-	-	-	-	-	-	0	-
R_DAPE	diaminopimelate epimerase	1 M_26dap_LL_c <=> 1 M_26dap_M_c	BP3074	-	-	-	-	-	-	-	-	-	0	-
R_DAPtex	_1,5-Diaminopentane transport via diffusion (extracellular to periplasm)	1 M_15dap_e <=> 1 M_15dap_p	N/A	-	-	-	-	-	-	-	-	-	-	-
R_DASYN120	CDP-diacylglycerol synthetase (n-C12:0)	1 M_ctp_c 1 M_h_c 1 M_pa120_c ==> 1 M_cdpdddecg_c 1 M_ppi_c	BP1424	-	-	-	0	4.09584	0	-	-	feasible	-	-
R_DASYN160	CDP-diacylglycerol synthetase (n-C16:0)	1 M_ctp_c 1 M_h_c 1 M_pa160_c ==> 1 M_cdpdhdecg_c 1 M_ppi_c	BP1424	-	-	-	-	-	-	-	-	-	-	-
R_DASYN180	CDP-diacylglycerol synthetase (n-C18:0)	1 M_ctp_c 1 M_h_c 1 M_pa180_c ==> 1 M_cdpdodecg_c 1 M_ppi_c	BP1424	-	-	-	-	-	-	-	-	-	-	0
R_DCYTt2rpp	deoxycytidine transport via proton symport (reversible)	1 M_dcyt_c 1 M_h_c <=> 1 M_dcyt_p 1 M_h_p	BP2269	-	-	-	-	-	-	-	-	-	0.907933	-
R_DCYTtex	deoxycytidine transport via diffusion (extracellular to periplasm)	1 M_dcyt_e <=> 1 M_dcyt_p	N/A	-	-	-	-	-	-	-	-	-	-0.907933	-
R_DESFXBabcpp	desferrioxamine B ABC transporter	1 M_atp_c 1 M_h2o_c 1 M_desfxb_p ==> 1 M_adp_c 1 M_h_c 1 M_desfxb_c 1 M_pi_c	BP1603 AND BP1604 AND BP1605	-	-	-	-	-	-	-	-	-	0	-
R_DESFXBexs	Fe3:desferrioxamine B binding	1 M_desfxb_un_e 1 M_fe3_e ==> 1 M_desfxb_e	N/A	-	-	-	-	-	-	-	-	-	0	-
R_DESFXBR1	not applicable	1 M_fadh2_c 2.0 M_desfxb_c ==> 1 M_fad_c 2.0 M_fe2_c 2.0 M_desfxb_un_c 2.0 M_h_c	unknown	-	-	-	-	-	-	-	-	-	0	-
R_DESFXBtonex	Fe3:desferrioxamine transport extracellular to periplasma	1 M_desfxb_e 1 M_h_p ==> 1 M_desfxb_p 1 M_h_c	BP3531 AND BP3532 AND BP3533	-	-	-	-	-	-	-	-	-	0	-
R_DESFXBUtex	desferrioxamine B transport periplasma to extracellular	1 M_desfxb_un_p 1 M_h_p ==> 1 M_desfxb_un_e 1 M_h_c	N/A	-	-	-	-	-	-	-	-	-	0	-
R_DESFXBUtpp	desferrioxamine B transport cytoplasma to periplasma	1 M_desfxb_un_c 1 M_h_p ==> 1 M_desfxb_un_p 1 M_h_c	unknown	-	-	-	-	-	-	-	-	-	0	-
R_DHAD1	dihydroxy-acid dehydratase	1 M_23dhmb_c ==> 1 M_3mob_c 1 M_h2o_c	BP0289	0	3.24876	0	0	5.71553	0	0.568408	feasible	feasible	-	0
R_DHAD2	dihydroxy-acid dehydratase	1 M_23dhmp_c ==> 1 M_3mop_c 1 M_h2o_c	BP0289	0	6.86381	0	0	2.28621	2.28621	0.333082	feasible	feasible	-	-
R_DHDPRy	dihydrodipicolinate reductase	1 M_23dhdp_c 1 M_h_c 1 M_nadph_c ==> 1 M_nadp_c 1 M_thdp_c	BP2509	-	-	-	-	-	-	-	-	-	0	-
R_DHDPS	dihydrodipicolinate synthase	1 M_aspsa_c 1 M_pyr_c ==> 1 M_23dhdp_c 1 M_h_c 2.0 M_h2o_c	BP1570	-	-	-	-	-	-	-	-	-	0	-
R_DHORD2	dihydroorotate dehydrogenase 2	1 M_dhor_S_c 1 M_q8_c ==> 1 M_orot_c 1 M_q8h2_c	BP3442	0	1.62438	1.47438	-	-	-	-	feasible	-	0.907933	-
R_DHORTS	dihydroorotase	1 M_dhor_S_c 1 M_h2o_c <=> 1 M_cbasp_c 1 M_h_c	BP3035	-1.62438	0	-1.47438	-	-	-	-	feasible	-	-0.907933	-
R_DM_PHB	cytoplasmic polyhydroxybutyrate demand reaction	1 M_phb_c <=>	N/A	0	0.0425303	0	-	-	-	-	feasible	-	0	0
R_DPHEDH	D-amino acid dehydrogenase	1 M_phe_D_c 1 M_fad_c 1 M_h2o_c ==> 1 M_phpyr_c 1 M_fadh2_c 1 M_nh4_c	BP1818 OR BP2210 OR BP3009	-	-	-	-	-	-	-	-	-	-	-
R_DPHETA	D-phenylalanine aminotransferase	1 M_phe_D_c 1 M_pyr_c <=> 1 M_phpyr_c 1 M_ala_D_c	BP0103 OR BP0769	-	-	-	-	-	-	-	-	-	-	-
R_DUTPDP	deoxyuridine 5'-triphosphate nucleotidohydrolase	1 M_dutp_c 1 M_h2o_c ==> 1 M_dump_c 1 M_h_c 1 M_ppi_c	BP2578	-	-	-	0	66.2031	56.2747	-	-	feasible	-	0
R_ECOAH1	crotonoyl-CoA hydratase	1 M_3hbcoa_c <=> 1 M_b2coa_c 1 M_h2o_c	BP0029 OR BP0145 OR BP0329 OR BP0417 OR BP0635 OR BP1446 OR BP1782 OR BP1808 OR BP2093 OR BP2550 OR BP2677 OR BP3198 OR BP3277 OR BP3304 OR BP3305	-	-	-	-	-	-	-	-	-	0	-
R_ENO	phosphopyruvate hydratase	1 M_2pg_c <=> 1 M_h2o_c 1 M_pep_c	BP2386	-3.67404	0	0	-4.09584	0	0	0.897017	feasible	feasible	-1.51322	0
R_EXi_ca2(e)	-	-	-	0	0.176847	0	0	0.176847	0	1	feasible	feasible	0	0
R_EXi_cl(e)	-	-	-	0	16.6002	0	0	16.6002	0	1	feasible	feasible	0	0
R_EXi_cys_L(e)	-	-	-	0	0.332889	0.332889	0	0.332889	0.332889	1	feasible	feasible	0.107933	-
R_EXi_fe2(e)	-	-	-	-	-	-	0	0.0359686	0.0359686	-	-	feasible	-	-
R_EXi_glu_L(e)	-	-	-	0.45	0.55	0.55	0.45	0.55	0.55	1	feasible	feasible	0.55	0.55
R_EXi_gthrd(e)	-	-	-	0.292854	0.357933	0.357933	0.292854	0.357933	0.357933	1	feasible	feasible	0.357933	0.357933
R_EXi_h(e)	-	-	-	4.75312	8.35793	6.88356	6.29285	8.3939	8.3939	0.567208	infeasible	infeasible	8.35793	8.35793
R_EXi_lac_L(e)	-	-	-	7.2	8.8	8.8	7.2	8.8	8.8	1	infeasible	infeasible	8.8	8.8
R_EXi_mg2(e)	-	-	-	0	0.491884	0	0	0.491884	0	1	feasible	feasible	0	0
R_EXi_nh4(e)	-	-	-	1.35	1.65	1.35	1.35	1.65	1.35	1	feasible	feasible	1.35	1.35
R_EXi_o2(e)	-	-	-	7.94878	29.563	29.563	15.7536	33.258	33.258	0.545628	infeasible	infeasible	24.3869	27.0988
R_EXi_pi(e)	-	-	-	0	3.67404	0	-	-	-	-	feasible	-	-	-
R_EXo_15dap(e)	-	-	-	-	-	-	-	-	-	-	-	-	-	-
R_EXo_acac(e)	-	-	-	-	-	-	-	-	-	-	-	-	-	-
R_EXo_acald(e)	-	-	-	-	-	-	-	-	-	-	-	-	-	-
R_EXo_ala_L(e)	-	-	-	-	-	-	-	-	-	-	-	-	-	-
R_EXo_asn_L(e)	-	-	-	-	-	-	-	-	-	-	-	-	-	1.12897
R_EXo_ca2(e)	-	-	-	0	0.176847	0	0	0.176847	0	1	feasible	feasible	0	0
R_EXo_cgly(e)	-	-	-	-	-	-	-	-	-	-	-	-	-	0.357933
R_EXo_cl(e)	-	-	-	0	16.6002	0	0	16.6002	0	1	feasible	feasible	0	0
R_EXo_co2(e)	-	-	-	7.66621	25.6402	25.6402	16.0513	31.5378	31.5378	0.401691	infeasible	infeasible	24.1659	26.4238
R_EXo_dcyt(e)	-	-	-	-	-	-	-	-	-	-	-	-	0.907933	-
R_EXo_fe3(e)	-	-	-	-	-	-	0	0.0359686	0.0359686	-	-	feasible	-	-
R_EXo_gly(e)	-	-	-	0.292854	0.357933	0.357933	0.292854	0.357933	0.357933	1	infeasible	infeasible	0.357933	-
R_EXo_glyc(e)	-	-	-	-	-	-	0	4.09584	0	-	-	feasible	-	0
R_EXo_glyc3p(e)	-	-	-	0	3.67404	0	-	-	-	-	feasible	-	-	-
R_EXo_h2o(e)	-	-	-	11.5912	31.414	31.264	13.1807	31.4319	31.2819	0.91898	infeasible	infeasible	27.0579	27.6369
R_EXo_h2s(e)	-	-	-	-	-	-	-	-	-	-	-	-	0.465866	-
R_EXo_mg2(e)	-	-	-	0	0.491884	0	0	0.491884	0	1	feasible	feasible	0	0
R_EXo_orot(e)	-	-	-	0	1.62438	1.47438	-	-	-	-	feasible	-	-	-
R_EXo_ppa(e)	-	-	-	-	-	-	-	-	-	-	-	-	-	-
R_EXo_pro_L(e)	-	-	-	-	-	-	-	-	-	-	-	-	0	-
R_EXo_so2(e)	-	-	-	0.292854	0.690823	0.690823	0.292854	0.690823	0.690823	1	infeasible	infeasible	-	-
R_EXo_urea(e)	-	-	-	-	-	-	1.19285	1.62438	1.47438	-	-	infeasible	-	-
R_EXo_val_L(e)	-	-	-	0	3.24876	0	-	-	-	-	feasible	-	-	0
R_FA120t2rpp	dodecanoate transport via proton symport (reversible)	1 M_ddca_c 1 M_h_c <=> 1 M_ddca_p 1 M_h_p	unknown	-7.34808	0	0	-4.09584	0	0	0.557403	feasible	feasible	-	-
R_FA140t2rpp	tetradecanoate transport via proton symport (reversible)	1 M_ttdca_c 1 M_h_c <=> 1 M_ttdca_p 1 M_h_p	unknown	-17.4895	0	0	-20.3702	0	0	0.858582	feasible	feasible	-	-
R_FA141t2rpp	tetradecenoate transport via proton symport (reversible)	1 M_ttdcea_c 1 M_h_c <=> 1 M_ttdcea_p 1 M_h_p	unknown	-17.4895	0	0	-20.3702	0	0	0.858582	feasible	feasible	-	-
R_FA160t2rpp	hexadecanoate transport via proton symport (reversible)	1 M_hdca_c 1 M_h_c <=> 1 M_hdca_p 1 M_h_p	unknown	-17.4895	0	0	-20.3702	0	0	0.858582	feasible	feasible	-	-
R_FA161t2rpp	hexadecenoate transport via proton symport (reversible)	1 M_hdcea_c 1 M_h_c <=> 1 M_hdcea_p 1 M_h_p	unknown	-7.34808	0	0	-20.3702	0	0	0.360727	feasible	feasible	-	-
R_FA180t2rpp	octadecanoate transport via proton symport (reversible)	1 M_ocdca_c 1 M_h_c <=> 1 M_ocdca_p 1 M_h_p	unknown	-17.4895	0	0	-20.3702	0	0	0.858582	feasible	feasible	-	0
R_FA181t2rpp	octadecenoate transport via proton symport (reversible)	1 M_ocdcea_c 1 M_h_c <=> 1 M_ocdcea_p 1 M_h_p	unknown	-17.4895	0	0	-20.3702	0	0	0.858582	feasible	feasible	-	-
R_FADRx2	oxidoreductase OR putative sulfite reductase	1 M_fad_c 1 M_h_c 1 M_nadph_c ==> 1 M_fadh2_c 1 M_nadp_c	BP1209 OR BP3432	-	-	-	-	-	-	-	-	-	-	-
R_FBA	fructose-bisphosphate aldolase	1 M_fdp_c <=> 1 M_dhap_c 1 M_g3p_c	BP1519	-	-	-	-	-	-	-	-	-	-0.605289	-
R_FBP	fructose-1,6-bisphosphatase	1 M_fdp_c 1 M_h2o_c ==> 1 M_f6p_c 1 M_pi_c	BP0868	-	-	-	-	-	-	-	-	-	0.605289	-
R_FDH4pp	formate dehydrogenase large subunit precursor OR formate dehydrogenase subunit C precursor	1 M_for_p 2.0 M_h_c 1 M_q8_c ==> 1 M_co2_c 1 M_h_p 1 M_q8h2_c	BP1472 OR BP1475	-	-	-	-	-	-	-	-	-	0	-
R_FE2t3pp	iron (Fe+2) transport out via proton antiport (periplasm)	1 M_fe2_c 1 M_h_p ==> 1 M_fe2_p 1 M_h_c	unknown	0	13.7276	0	0	11.4311	4.57243	0.832706	feasible	feasible	0	-
R_FE2tex	iron (II) transport via diffusion (extracellular to periplasm)	1 M_fe2_e <=> 1 M_fe2_p	N/A	-	-	-	0	0.0359686	0.0359686	-	-	feasible	-	-
R_FE3abcpp	not applicable	1 M_atp_c 1 M_fe3_p 1 M_h2o_c ==> 1 M_adp_c 1 M_fe3_c 1 M_h_c 1 M_pi_c	unknown	0	13.7276	0	0	11.4311	4.57243	0.832706	feasible	feasible	-	-
R_FE3HOXabcpp	desferrioxamine B ABC transporter	1 M_atp_c 1 M_h2o_c 1 M_fe3hox_p ==> 1 M_adp_c 1 M_h_c 1 M_fe3hox_c 1 M_pi_c	BP1603 AND BP1604 AND BP1605	-	-	-	-	-	-	-	-	-	0	-
R_FE3HOXexs	not applicable	1 M_fe3_e 1 M_fe3hox_un_e ==> 1 M_fe3hox_e	N/A	-	-	-	-	-	-	-	-	-	0	-
R_FE3HOXR1	not applicable	1 M_fadh2_c 2.0 M_fe3hox_c ==> 1 M_fad_c 2.0 M_fe2_c 2.0 M_fe3hox_un_c 2.0 M_h_c	unknown	-	-	-	-	-	-	-	-	-	0	-
R_FE3HOXtonex	putative ferric siderophore receptor OR biopolymer transport protein ExbD/TolR	1 M_fe3hox_e 1 M_h_p ==> 1 M_fe3hox_p 1 M_h_c	BP3531 AND BP3532 AND BP3533	-	-	-	-	-	-	-	-	-	0	-
R_FE3HOXUtex	not applicable	1 M_fe3hox_un_c 1 M_h_p ==> 1 M_fe3hox_un_p 1 M_h_c	N/A	-	-	-	-	-	-	-	-	-	0	-
R_FE3HOXUtpp	not applicable	1 M_fe3hox_un_p 1 M_h_p ==> 1 M_fe3hox_un_e 1 M_h_c	unknown	-	-	-	-	-	-	-	-	-	0	-
R_FE3Ri	Fe(III) reduction	1 M_fadh2_c 2.0 M_fe3_c ==> 1 M_fad_c 2.0 M_fe2_c 2.0 M_h_c	unknown	0	6.86381	0	0	5.71553	2.28621	0.832706	feasible	feasible	-	-
R_FE3tex	iron (III) transport via diffusion (extracellular to periplasm)	1 M_fe3_e <=> 1 M_fe3_p	N/A	-	-	-	-0.0359686	0	-0.0359686	-	-	feasible	0	-
R_FECRMabcpp	ferrichrome ABC transporter	1 M_atp_c 1 M_h2o_c 1 M_fecrm_p ==> 1 M_adp_c 1 M_h_c 1 M_fecrm_c 1 M_pi_c	BP1603 AND BP1604 AND BP1605	-	-	-	-	-	-	-	-	-	0	-
R_FECRMexs	not applicable	1 M_fe3_e 1 M_fecrm_un_e ==> 1 M_fecrm_e	N/A	-	-	-	-	-	-	-	-	-	0	-
R_FECRMR1	not applicable	1 M_fadh2_c 2.0 M_fecrm_c ==> 1 M_fad_c 2.0 M_fe2_c 2.0 M_fecrm_un_c 2.0 M_h_c	unknown	-	-	-	-	-	-	-	-	-	0	-
R_FECRMtonex	putative ferric siderophore receptor OR biopolymer transport protein ExbD/TolR	1 M_fecrm_e 1 M_h_p ==> 1 M_fecrm_p 1 M_h_c	BP3531 AND BP3532 AND BP3533	-	-	-	-	-	-	-	-	-	0	-
R_FECRMUtex	not applicable	1 M_fecrm_un_p 1 M_h_p ==> 1 M_fecrm_un_e 1 M_h_c	N/A	-	-	-	-	-	-	-	-	-	0	-
R_FECRMUtpp	not applicable	1 M_fecrm_un_c 1 M_h_p ==> 1 M_fecrm_un_p 1 M_h_c	unknown	-	-	-	-	-	-	-	-	-	0	-
R_FEOXAMabcpp	desferrioxamine B ABC transporter	1 M_atp_c 1 M_h2o_c 1 M_feoxam_p ==> 1 M_adp_c 1 M_h_c 1 M_feoxam_c 1 M_pi_c	BP1603 AND BP1604 AND BP1605	-	-	-	-	-	-	-	-	-	0	-
R_FEOXAMexs	not applicable	1 M_fe3_e 1 M_feoxam_un_e ==> 1 M_feoxam_e	N/A	-	-	-	-	-	-	-	-	-	0	-
R_FEOXAMR1	not applicable	1 M_fadh2_c 2.0 M_feoxam_c ==> 1 M_fad_c 2.0 M_fe2_c 2.0 M_feoxam_un_c 2.0 M_h_c	unknown	-	-	-	-	-	-	-	-	-	0	-
R_FEOXAMtonex	putative ferric siderophore receptor OR biopolymer transport protein ExbD/TolR	1 M_feoxam_e 1 M_h_p ==> 1 M_feoxam_p 1 M_h_c	BP3531 AND BP3532 AND BP3533	-	-	-	-	-	-	-	-	-	0	-
R_FEOXAMUtex	not applicable	1 M_feoxam_un_p 1 M_h_p ==> 1 M_feoxam_un_e 1 M_h_c	N/A	-	-	-	-	-	-	-	-	-	0	-
R_FEOXAMUtpp	not applicable	1 M_feoxam_un_c 1 M_h_p ==> 1 M_feoxam_un_p 1 M_h_c	unknown	-	-	-	-	-	-	-	-	-	0	-
R_FEROpp	copper resitance protein	4.0 M_fe2_p 4.0 M_h_p 1 M_o2_p ==> 4.0 M_fe3_p 2.0 M_h2o_p	BP3315	0	3.43191	0	0	2.86676	1.1521	0.835326	feasible	feasible	0	-
R_FORtppi	formate transport via diffusion (cytoplasm to periplasm)	1 M_for_c ==> 1 M_for_p	N/A	-	-	-	-	-	-	-	-	-	0	-
R_FUM	fumarate hydratase	1 M_fum_c 1 M_h2o_c <=> 1 M_mal_L_c	BP0248	1.22849	16.6961	9.83231	7.47026	15.1873	15.0673	0.498914	infeasible	infeasible	8.66058	9.4869
R_G3PAT120	glycerol-3-phosphate acyltransferase (C12:0)	1 M_ddcaACP_c 1 M_glyc3p_c ==> 1 M_ACP_c 1 M_1ddecg3p_c	BP1718 OR BP2444	0	3.67404	0	0	4.09584	0	0.897017	feasible	feasible	-	-
R_G3PAT140	glycerol-3-phosphate acyltransferase (C14:0)	1 M_myrsACP_c 1 M_glyc3p_c ==> 1 M_ACP_c 1 M_1tdecg3p_c	BP1718 OR BP2444	0	17.4895	0	0	20.3702	0	0.858582	feasible	feasible	-	-
R_G3PAT141	glycerol-3-phosphate acyltransferase (C14:1)	1 M_tdeACP_c 1 M_glyc3p_c ==> 1 M_ACP_c 1 M_1tdec7eg3p_c	BP1718 OR BP2444	0	17.4895	0	0	20.3702	0	0.858582	feasible	feasible	-	-
R_G3PAT160	glycerol-3-phosphate acyltransferase (C16:0)	1 M_palmACP_c 1 M_glyc3p_c ==> 1 M_ACP_c 1 M_1hdecg3p_c	BP1718 OR BP2444	0	17.4895	0	0	20.3702	0	0.858582	feasible	feasible	-	-
R_G3PAT161	glycerol-3-phosphate acyltransferase (C16:1)	1 M_hdeACP_c 1 M_glyc3p_c ==> 1 M_ACP_c 1 M_1hdec9eg3p_c	BP1718 OR BP2444	0	3.67404	0	0	20.3702	0	0.180363	feasible	feasible	-	-
R_G3PAT180	glycerol-3-phosphate acyltransferase (C18:0)	1 M_ocdcaACP_c 1 M_glyc3p_c ==> 1 M_ACP_c 1 M_1odecg3p_c	BP1718 OR BP2444	0	17.4895	0	0	20.3702	0	0.858582	feasible	feasible	-	0
R_G3PAT181	glycerol-3-phosphate acyltransferase (C18:1)	1 M_octeACP_c 1 M_glyc3p_c ==> 1 M_ACP_c 1 M_1odec11eg3p_c	BP1718 OR BP2444	0	17.4895	0	0	20.3702	0	0.858582	feasible	feasible	-	-
R_G3PD2	NAD(P)H-dependent glycerol-3-phosphate dehydrogenase	1 M_glyc3p_c 1 M_nadp_c <=> 1 M_dhap_c 1 M_h_c 1 M_nadph_c	BP0603	-3.67404	0	0	-4.09584	0	0	0.897017	feasible	feasible	-	0
R_G5SADs	not applicable	1 M_glu5sa_c ==> 1 M_1pyr5c_c 1 M_h_c 1 M_h2o_c	unknown	-	-	-	-	-	-	-	-	-	6.84471	0
R_GAPD	glyceraldehyde-3-phosphate dehydrogenase	1 M_g3p_c 1 M_nad_c 1 M_pi_c <=> 1 M_13dpg_c 1 M_h_c 1 M_nadh_c	BP1000	-3.67404	0	0	-4.09584	0	0	0.897017	feasible	feasible	-1.51322	0
R_GCOADH	glutaryl-CoA dehydrogenase	1 M_gcoa_c 1 M_fad_c 1 M_h_c <=> 1 M_b2coa_c 1 M_fadh2_c 1 M_co2_c	BP1537	-	-	-	-	-	-	-	-	-	0	-
R_GCOAS	glutaryl-CoA synthetase	1 M_glut_c 1 M_atp_c 1 M_coa_c ==> 1 M_gcoa_c 1 M_adp_c 1 M_pi_c	BP2540	-	-	-	-	-	-	-	-	-	0	-
R_GHMT2r	serine hydroxymethyltransferase	1 M_ser_L_c 1 M_thf_c <=> 1 M_gly_c 1 M_h2o_c 1 M_mlthf_c	BP2952	-	-	-	-	-	-	-	-	-	-	-
R_GK1	guanylate kinase	1 M_atp_c 1 M_gmp_c <=> 1 M_adp_c 1 M_gdp_c	BP1578	-	-	-	-	-	-	-	-	-	-	-
R_GLCtex	glucose transport via diffusion (extracellular to periplasm)	1 M_glc_D_e <=> 1 M_glc_D_p	N/A	-99999	0	0	-99999	0	0	1	feasible	feasible	-	-99999
R_GLCtexi	D-glucose transport via diffusion (extracellular to periplasm) irreversible	1 M_glc_D_e ==> 1 M_glc_D_p	N/A	0	99999	0	0	99999	0	1	feasible	feasible	-	99999
R_GLNS	glutamine synthetase	1 M_atp_c 1 M_glu_L_c 1 M_nh4_c ==> 1 M_adp_c 1 M_gln_L_c 1 M_h_c 1 M_pi_c	BP1596	0	1.62438	1.47438	1.19285	1.62438	1.47438	0.265655	feasible	infeasible	1.81587	1.12897
R_GLUDy	glutamate dehydrogenase (NADPH)	1 M_glu_L_c 1 M_h2o_c 1 M_nadp_c <=> 1 M_akg_c 1 M_h_c 1 M_nadph_c 1 M_nh4_c	BP0368 OR BP1857	-6.81131	0.124378	0.124378	-2.36143	0.124378	-2.16184	0.358408	feasible	feasible	0	-0.221033
R_GLUSADH	glutarate semialdehyde dehydrogenase	1 M_glusa_c 1 M_nadp_c 1 M_h2o_c <=> 1 M_glut_c 1 M_nadph_c 2.0 M_h_c	BP2303 OR BP1976	-	-	-	-	-	-	-	-	-	0	-
R_GLUSy	glutamate synthase [NADPH] large chain precursor OR glutamate synthase subunit beta	1 M_akg_c 1 M_gln_L_c 1 M_h_c 1 M_nadph_c ==> 2.0 M_glu_L_c 1 M_nadp_c	BP3753 OR BP3754	-	-	-	-	-	-	-	-	-	-	-
R_GLUt4pp	putative sodium/glutamate symport carrier protein	1 M_glu_L_p 1 M_na1_p <=> 1 M_glu_L_c 1 M_na1_c	BP0402	0.742854	0.907933	0.907933	0.742854	0.907933	0.907933	1	infeasible	infeasible	0.907933	0.907933
R_GLUtex	L-glutamate transport via diffusion (extracellular to periplasm)	1 M_glu_L_e <=> 1 M_glu_L_p	N/A	0.45	0.55	0.55	0.45	0.55	0.55	1	infeasible	infeasible	0.55	0.55
R_GLYC3Pabcpp	glycerol-3-phosphate-binding periplasmic protein precursor OR sn-glycerol-3-phosphate transport system, permease protein OR sn-glycerol-3-phosphate transport system permease protein OR glycerol-3-phosphate transporter ATP-binding subunit	1 M_atp_c 1 M_glyc3p_p 1 M_h2o_c ==> 1 M_adp_c 1 M_glyc3p_c 1 M_h_c 1 M_pi_c	BP1281 OR BP1282 OR BP1283 OR BP1284	-	-	-	-	-	-	-	-	-	-	0
R_GLYC3Ptex	Glycerol-3-phosphate transport via diffusion (extracellular to periplasm)	1 M_glyc3p_e <=> 1 M_glyc3p_p	N/A	-3.67404	0	0	-	-	-	-	feasible	-	-	-
R_GLYCL	glycine cleavage system aminomethyltransferase T OR glycine cleavage system protein H OR glycine dehydrogenase OR dihydrolipoamide dehydrogenase	1 M_gly_c 1 M_nad_c 1 M_thf_c ==> 1 M_co2_c 1 M_mlthf_c 1 M_nadh_c 1 M_nh4_c	BP0195 AND BP0196 AND BP0197 AND BP0995	-	-	-	-	-	-	-	-	-	-	-
R_GLYCLTt2rpp	glycolate transport via proton symport (reversible)	1 M_glyclt_p 1 M_h_p <=> 1 M_glyclt_c 1 M_h_c	unknown	-99999	0	0	-99999	0	0	1	feasible	feasible	-	-
R_GLYCLTt4pp	putative membrane transport protein	1 M_glyclt_p 1 M_na1_p ==> 1 M_glyclt_c 1 M_na1_c	BP2478	0	99999	0	0	99999	0	1	feasible	feasible	-	-
R_GLYCtex	glycerol transport via diffusion (extracellular to periplasm)	1 M_glyc_e <=> 1 M_glyc_p	N/A	-	-	-	-4.09584	0	0	-	-	feasible	-	0
R_GLYt2rpp	glycine/proton symporter	1 M_h_p 1 M_gly_p <=> 1 M_h_c 1 M_gly_c	BP2464	-99998.6	99998.7	-99998.4	-99998.6	99998.7	-99998.4	1	feasible	feasible	0.55	0.907933
R_GLYt4pp	putative sodium:alanine symporter	1 M_gly_p 1 M_na1_p <=> 1 M_gly_c 1 M_na1_c	BP2306	-99999	99998.3	99998.1	-99999	99998.3	99998.1	1	feasible	feasible	-0.907933	-0.907933
R_GLYtex	Glycine transport via diffusion (extracellular to periplasm)	1 M_gly_e <=> 1 M_gly_p	N/A	-0.357933	-0.292854	-0.357933	-0.357933	-0.292854	-0.357933	1	infeasible	infeasible	-0.357933	-
R_GMPS2	GMP synthase	1 M_atp_c 1 M_gln_L_c 1 M_h2o_c 1 M_xmp_c ==> 1 M_amp_c 1 M_glu_L_c 1 M_gmp_c 2.0 M_h_c 1 M_ppi_c	BP2624	-	-	-	-	-	-	-	-	-	-	-
R_GTHOr	glutathione reductase	1 M_gthox_c 1 M_h_c 1 M_nadph_c <=> 2.0 M_gthrd_c 1 M_nadp_c	BP2120	-	-	-	-	-	-	-	-	-	-	-
R_GTHRDabc2pp	ABC transporter ATP-binding protein	1 M_atp_c 1 M_gthrd_c 1 M_h2o_c ==> 1 M_adp_c 1 M_gthrd_p 1 M_h_c 1 M_pi_c	BP0262 OR BP0263	-	-	-	-	-	-	-	-	-	-	0
R_GTHRDabcpp	putative binding-protein-dependent transport permease OR putative binding-protein-dependent transport periplasmic protein OR putative ABC transporter ATP-binding subunit	1 M_atp_c 1 M_gthrd_p 1 M_h2o_c ==> 1 M_adp_c 1 M_gthrd_c 1 M_h_c 1 M_pi_c	BP2394 OR BP2395 OR BP2396 OR BP2397	-	-	-	-	-	-	-	-	-	-	0
R_GTHRDHpp	gamma-glutamyltranspeptidase	1 M_gthrd_p 1 M_h2o_p ==> 1 M_cgly_p 1 M_glu_L_p	BP0252	0.292854	0.357933	0.357933	0.292854	0.357933	0.357933	1	infeasible	infeasible	0.357933	0.357933
R_GTHRDtex	glutathione transport via diffusion (extracellular to periplasm)	1 M_gthrd_e <=> 1 M_gthrd_p	N/A	0.292854	0.357933	0.357933	0.292854	0.357933	0.357933	1	infeasible	infeasible	0.357933	0.357933
R_GTPHs	not applicable	1 M_gtp_c 1 M_h_c 1 M_h2o_c ==> 1 M_nh4_c 1 M_xtp_c	unknown	-	-	-	-	-	-	-	-	-	-	-
R_H2Otex	H2O transport via diffusion (extracellular to periplasm)	1 M_h2o_e <=> 1 M_h2o_p	N/A	-31.414	-11.5912	-31.264	-31.4319	-13.1807	-31.2819	0.91898	infeasible	infeasible	-27.0579	-27.6369
R_H2Otpp	water exchanger	1 M_h2o_p <=> 1 M_h2o_c	unknown	-47.4149	-11.9491	-31.6219	-49.7566	-18.2335	-29.3357	0.771842	infeasible	infeasible	-27.4159	-27.9948
R_H2St1pp	not applicable	1 M_h2s_c ==> 1 M_h2s_p	unknown	-	-	-	-	-	-	-	-	-	0.465866	-
R_H2Stex	h2s transport via diffusion (extracellular to periplasm)	1 M_h2s_e <=> 1 M_h2s_p	N/A	-	-	-	-	-	-	-	-	-	-0.465866	-
R_HACD1	3-hydroxyacyl-CoA dehydrogenase (3-hydroxybutanoyl-CoA)	1 M_3hbcoa_c 1 M_nad_c <=> 1 M_aacoa_c 1 M_h_c 1 M_nadh_c	BP0669	-	-	-	-	-	-	-	-	-	0	-
R_HCO3E	putative carbonic anhydrase	1 M_co2_c 1 M_h2o_c <=> 1 M_h_c 1 M_hco3_c	BP3425	0	58.3152	1.47438	-4.24116	67.6775	1.47438	0.810849	feasible	feasible	45.2115	31.9738
R_HIBCOAH	3-hydroxyisobutyryl-CoA hydrolase	1 M_hibcoa_c 1 M_h2o_c ==> 1 M_hmp_c 1 M_coa_c	BP1446	-	-	-	0	5.71553	0	-	-	feasible	-	-
R_HIBDH	3-hydroxyisobutyrate dehydrogenase	1 M_hmp_c 1 M_nad_c <=> 1 M_2mop_c 1 M_nadh_c 1 M_h_c	BP1447	-	-	-	0	5.71553	0	-	-	feasible	-	-
R_HMGCOAL	hydroxymethylglutaryl-CoA lyase	1 M_hmgcoa_c ==> 1 M_acac_c 1 M_accoa_c	BP0556 OR BP3695	-	-	-	-	-	-	-	-	-	-	-
R_HSDy	homoserine dehydrogenase (NADPH)	1 M_hom_L_c 1 M_nadp_c <=> 1 M_aspsa_c 1 M_h_c 1 M_nadph_c	BP2784	-6.86381	0	0	-2.28621	0	-2.28621	0.333082	feasible	feasible	-	-
R_HSERTA	homoserine O-trans-acetylase	1 M_accoa_c 1 M_hom_L_c <=> 1 M_achms_c 1 M_coa_c	BP0047	-	-	-	0	2.28621	2.28621	-	-	feasible	-	-
R_HSK	homoserine kinase	1 M_atp_c 1 M_hom_L_c ==> 1 M_adp_c 1 M_h_c 1 M_phom_c	BP1084	0	6.86381	0	-	-	-	-	feasible	-	-	-
R_Htex	proton transport via diffusion (extracellular to periplasm)	1 M_h_e <=> 1 M_h_p	N/A	4.75312	8.35793	6.88356	6.29285	8.3939	8.3939	0.567208	infeasible	infeasible	8.35793	8.35793
R_HYPOE	not applicable	1 M_h2o_c 1 M_pyam5p_c ==> 1 M_pi_c 1 M_pydam_c	unknown	-	-	-	-	-	-	-	-	-	0	-
R_ICDHyr	isocitrate dehydrogenase	1 M_icit_c 1 M_nadp_c <=> 1 M_akg_c 1 M_co2_c 1 M_nadph_c	BP2488	-0.907933	8.35793	8.35793	-0.907933	10.3988	-0.907933	0.819503	feasible	feasible	7.75264	-0.907933
R_ICL	isocitrate lyase	1 M_icit_c ==> 1 M_glx_c 1 M_succ_c	BP2085	0	9.83231	0.566445	0	11.3067	11.3067	0.869601	feasible	feasible	0	9.4869
R_IGPS	indole-3-glycerol-phosphate synthase	1 M_2cpr5p_c 1 M_h_c ==> 1 M_3ig3p_c 1 M_co2_c 1 M_h2o_c	BP3261	-	-	-	-	-	-	-	-	-	0	-
R_ILEDH	branched-chain amino acid dehydrogenase complex	1 M_coa_c 1 M_nad_c 1 M_3mop_c ==> 1 M_2mbtcoa_c 1 M_co2_c 1 M_nadh_c	(BP0628 OR BP0629 OR BP0993 OR BP1121) AND (BP0618 OR BP0995 OR BP1126) AND BP0994	0	6.86381	0	0	2.28621	2.28621	0.333082	feasible	feasible	-	-
R_IPMD	3-isopropylmalate dehydrogenase	1 M_3c2hmp_c 1 M_nad_c ==> 1 M_3c4mop_c 1 M_h_c 1 M_nadh_c	BP1483	-	-	-	-	-	-	-	-	-	-	-
R_IPPMIa	isopropylmalate isomerase large subunit OR isopropylmalate isomerase small subunit	1 M_3c2hmp_c <=> 1 M_2ippm_c 1 M_h2o_c	BP1481 OR BP1482	-	-	-	-	-	-	-	-	-	-	-
R_IPPMIb	isopropylmalate isomerase large subunit OR isopropylmalate isomerase small subunit	1 M_2ippm_c 1 M_h2o_c <=> 1 M_3c3hmp_c	BP1481 OR BP1482	-	-	-	-	-	-	-	-	-	-	-
R_IPPS	2-isopropylmalate synthase	1 M_3mob_c 1 M_accoa_c 1 M_h2o_c ==> 1 M_3c3hmp_c 1 M_coa_c 1 M_h_c	BP0131	-	-	-	-	-	-	-	-	-	-	-
R_KARA1	ketol-acid reductoisomerase	1 M_23dhmb_c 1 M_nadp_c <=> 1 M_alac_S_c 1 M_h_c 1 M_nadph_c	BP0791	-3.24876	0	0	-5.71553	0	0	0.568408	feasible	feasible	-	0
R_KARA2	ketol-acid reductoisomerase	1 M_2ahbut_c 1 M_h_c 1 M_nadph_c <=> 1 M_23dhmp_c 1 M_nadp_c	BP0791	0	6.86381	0	0	2.28621	2.28621	0.333082	feasible	feasible	-	-
R_KYRFOR	kynurenine formamidase	1 M_nfkyr_c 1 M_h2o_c ==> 1 M_kyr_c 1 M_for_c 1 M_h_c	BP0300	-	-	-	-	-	-	-	-	-	0	-
R_KYRH	kynurenine hydrolase	1 M_kyr_c 1 M_h2o_c ==> 1 M_anth_c 1 M_ala_L_c 1 M_h_c	BP0553	-	-	-	-	-	-	-	-	-	0	-
R_L_LACt2rpp	L-lactate transport via proton symport (periplasm)	1 M_h_p 1 M_lac_L_p <=> 1 M_h_c 1 M_lac_L_c	unknown	7.2	8.8	8.8	7.2	8.8	8.8	1	infeasible	infeasible	8.8	8.8
R_L_LACtex	L-lactate transport via diffusion (extracellular to periplasm)	1 M_lac_L_e <=> 1 M_lac_L_p	N/A	7.2	8.8	8.8	7.2	8.8	8.8	1	infeasible	infeasible	8.8	8.8
R_LDH_L	L-lactate dehydrogenase (NAD-dependent)	1 M_lac_L_c 1 M_nad_c <=> 1 M_nadh_c 1 M_pyr_c 1 M_h_c	BP0379	7.2	8.8	8.8	7.2	8.8	8.8	1	infeasible	infeasible	8.8	8.8
R_LEUDH	branched-chain amino acid dehydrogenase complex	1 M_coa_c 1 M_nad_c 1 M_4mop_c ==> 1 M_mbtcoa_c 1 M_co2_c 1 M_nadh_c	(BP0628 OR BP0629 OR BP0993 OR BP1121) AND (BP0618 OR BP0995 OR BP1126) AND BP0994	-	-	-	-	-	-	-	-	-	-	-
R_LPLIPAL1A120pp	acyl-CoA thioesterase I precursor	1 M_1ddecg3p_p 1 M_h2o_p ==> 1 M_ddca_p 1 M_glyc3p_p 1 M_h_p	BP1733	0	3.67404	0	-	-	-	-	feasible	-	-	-
R_LPLIPAL1A161pp	acyl-CoA thioesterase I precursor	1 M_1hdec9eg3p_p 1 M_h2o_p ==> 1 M_glyc3p_p 1 M_h_p 1 M_hdcea_p	BP1733	0	3.67404	0	-	-	-	-	feasible	-	-	-
R_LPLIPAL1A180pp	acyl-CoA thioesterase I precursor	1 M_1odecg3p_p 1 M_h2o_p ==> 1 M_glyc3p_p 1 M_h_p 1 M_ocdca_p	BP1733	-	-	-	-	-	-	-	-	-	-	0
R_LPLIPAL2A120	2-dodecanoyl-sn-glycerol 3-phosphate hydrolase	1 M_2ddecg3p_c 1 M_h2o_c ==> 1 M_ddca_c 1 M_glyc3p_c 2 M_h_c	unknown	-	-	-	0	4.09584	0	-	-	feasible	-	-
R_LPLIPAL2A140	2-dodecanoyl-sn-glycerol 3-phosphate hydrolase	1 M_2tdecg3p_c 1 M_h2o_c ==> 1 M_glyc3p_c 2 M_h_c 1 M_ttdca_c	unknown	0	17.4895	0	0	20.3702	0	0.858582	feasible	feasible	-	-
R_LPLIPAL2A141	2-hexadec-9-enoyl-sn-glycerol 3-phosphate hydrolase	1 M_2tdec7eg3p_c 1 M_h2o_c ==> 1 M_glyc3p_c 2 M_h_c 1 M_ttdcea_c	unknown	0	17.4895	0	0	20.3702	0	0.858582	feasible	feasible	-	-
R_LPLIPAL2A160	2-hexadec-9-enoyl-sn-glycerol 3-phosphate hydrolase	1 M_2hdecg3p_c 1 M_h2o_c ==> 1 M_glyc3p_c 2 M_h_c 1 M_hdca_c	unknown	0	17.4895	0	0	20.3702	0	0.858582	feasible	feasible	-	-
R_LPLIPAL2A161	2-hexadecanoyl-sn-glycerol 3-phosphate hydrolase	1 M_2hdec9eg3p_c 1 M_h2o_c ==> 1 M_glyc3p_c 2 M_h_c 1 M_hdcea_c	unknown	-	-	-	0	20.3702	0	-	-	feasible	-	-
R_LPLIPAL2A180	2-hexadecanoyl-sn-glycerol 3-phosphate hydrolase	1 M_2odecg3p_c 1 M_h2o_c ==> 1 M_glyc3p_c 2 M_h_c 1 M_ocdca_c	unknown	0	17.4895	0	0	20.3702	0	0.858582	feasible	feasible	-	-
R_LPLIPAL2A181	2-Hydroxy-3-oxopropanoate hydrolase	1 M_2odec11eg3p_c 1 M_h2o_c ==> 1 M_glyc3p_c 2 M_h_c 1 M_ocdcea_c	unknown	0	17.4895	0	0	20.3702	0	0.858582	feasible	feasible	-	-
R_LYSDC	L-lysine decarboxylase	1 M_h_c 1 M_lys_L_c ==> 1 M_15dap_c 1 M_co2_c	BP0547	-	-	-	-	-	-	-	-	-	0	-
R_MACPD	Malonyl-ACP decarboxylase	1 M_h_c 1 M_malACP_c ==> 1 M_acACP_c 1 M_co2_c	unknown	0	56.8408	0	0	66.2031	0	0.858582	feasible	feasible	44.3036	31.9738
R_MALS	malate synthase G	1 M_accoa_c 1 M_glx_c 1 M_h2o_c ==> 1 M_coa_c 1 M_h_c 1 M_mal_L_c	BP3680	0	9.83231	0.566445	0	11.3067	11.3067	0.869601	feasible	feasible	0	9.4869
R_MCITD	2-methylcitrate dehydratase	1 M_2mcit_c ==> 1 M_2mcacn_c 1 M_h2o_c	BP2371	0	6.86381	0	0	5.71553	2.28621	0.832706	feasible	feasible	-	-
R_MCITS	methylcitrate synthase	1 M_h2o_c 1 M_oaa_c 1 M_ppcoa_c ==> 1 M_2mcit_c 1 M_coa_c 1 M_h_c	BP2368	0	6.86381	0	0	5.71553	2.28621	0.832706	feasible	feasible	-	-
R_MCOATA	acyl carrier protein OR acyl-carrier-protein S-malonyltransferase	1 M_ACP_c 1 M_malcoa_c <=> 1 M_coa_c 1 M_malACP_c	BP2440 OR BP2442	0	56.8408	0	0	66.2031	0	0.858582	feasible	feasible	44.3036	31.9738
R_MCRCOAAC	methylcrotonyl-CoA carboxylase	1 M_mcrcoa_c 1 M_atp_c 1 M_hco3_c ==> 1 M_adp_c 1 M_h_c 1 M_mgccoa_c 1 M_pi_c	BP0448 AND BP0449	-	-	-	-	-	-	-	-	-	-	-
R_MDH	malate dehydrogenase	1 M_mal_L_c 1 M_nad_c <=> 1 M_h_c 1 M_nadh_c 1 M_oaa_c	BP2365	1.29235	24.1264	10.3988	6.7274	16.5356	16.4456	0.429541	infeasible	infeasible	8.66058	18.9738
R_ME2	malic enzyme	1 M_mal_L_c 1 M_nadp_c ==> 1 M_co2_c 1 M_nadph_c 1 M_pyr_c	BP1120	0	9.26587	0	0	12.2146	9.92841	0.758588	feasible	feasible	-	0
R_MERCPPYRST	mercaptopyruvate sulfurtransferase	1 M_mercppyr_c 1 M_so3_c ==> 1 M_tsul_c 1 M_pyr_c	BP2280	-	-	-	-	-	-	-	-	-	-	-
R_MGCCOAH	methylglutaconyl-CoA hydratase	1 M_mgccoa_c 1 M_h2o_c ==> 1 M_hmgcoa_c	BP1702	-	-	-	-	-	-	-	-	-	-	-
R_MICITD	bifunctional aconitate hydratase 2/2-methylisocitrate dehydratase	1 M_2mcacn_c 1 M_h2o_c ==> 1 M_micit_c	BP2021	0	6.86381	0	0	5.71553	2.28621	0.832706	feasible	feasible	-	-
R_MICITL	2-methylisocitrate lyase	1 M_micit_c ==> 1 M_succ_c 1 M_pyr_c	BP0718 OR BP2085	0	6.86381	0	0	5.71553	2.28621	0.832706	feasible	feasible	-	-
R_MMALSADH	methylmalonate semialdehyde dehydrogenase (acylating)	1 M_2mop_c 1 M_coa_c 1 M_h2o_c 1 M_nad_c ==> 1 M_ppcoa_c 1 M_hco3_c 1 M_nadh_c 2.0 M_h_c	BP1615 OR BP2417	-	-	-	0	5.71553	0	-	-	feasible	-	-
R_MSADH	malonate-semialdehyde dehydrogenase (acetylating)	1 M_malsa_c 1 M_coa_c 1 M_nad_c ==> 1 M_accoa_c 1 M_co2_c 1 M_nadh_c	BP1615 OR BP2147	-	-	-	-	-	-	-	-	-	-	9.26587
R_MTCCOAH	enoyl-CoA hydratase	1 M_mtccoa_c 1 M_h2o_c ==> 1 M_hibcoa_c	BP0029 OR BP0145 OR BP0329 OR BP0417 OR BP0635 OR BP1446 OR BP1782 OR BP1808 OR BP2093 OR BP2550 OR BP2677 OR BP3198 OR BP3277 OR BP3304 OR BP3305	-	-	-	0	5.71553	0	-	-	feasible	-	-
R_NACODA	acetylornithine deacetylase	1 M_acg5sa_c 1 M_h2o_c ==> 1 M_ac_c 1 M_glu5sa_c	BP0655 OR BP3588	-	-	-	0	66.2031	0	-	-	feasible	-	0
R_NADH16pp	NADH-ubiquinone oxidoreductase chain 3 OR NADH dehydrogenase subunit B OR NADH dehydrogenase subunit D OR NADH dehydrogenase subunit E OR respiratory-chain NADH dehydrogenase, 51 kDa subunit OR NADH dehydrogenase subunit G OR NADH dehydrogenase subunit H OR NADH dehydrogenase subunit I OR NADH-ubiquinone oxidoreductase, chain J OR NADH dehydrogenase subunit K OR NADH-ubiquinone oxidoreductase, ch…	4.0 M_h_c 1 M_nadh_c 1 M_q8_c ==> 3.0 M_h_p 1 M_nad_c 1 M_q8h2_c	BP0841 OR BP0842 OR BP0844 OR BP0845 OR BP0846 OR BP0847 OR BP0848 OR BP0849 OR BP0850 OR BP0851 OR BP0852 OR BP0853 OR BP0854	12.5525	43.0448	37.9554	23.0382	49.2972	49.2372	0.544477	infeasible	infeasible	39.2053	44.7107
R_NAt3pp	sodium/proton antiporter	1 M_h_p 1 M_na1_c ==> 1 M_h_c 1 M_na1_p	BP1691 AND BP1692 AND BP1693 AND BP1694 AND BP1695 AND BP1696	-	-	-	0	99999	99999	-	-	feasible	0	-
R_NDPK1	nucleoside diphosphate kinase OR adenylate kinase	1 M_atp_c 1 M_gdp_c <=> 1 M_adp_c 1 M_gtp_c	BP2202 OR BP2769	-99999	99999	99999	-99997.8	99999	99999	0.999994	feasible	feasible	99999	99999
R_NDPK2	nucleoside diphosphate kinase OR adenylate kinase	1 M_atp_c 1 M_udp_c <=> 1 M_adp_c 1 M_utp_c	BP2202 OR BP2769	-	-	-	-	-	-	-	-	-	0.907933	-
R_NDPK3	nucleoside diphosphate kinase OR adenylate kinase	1 M_atp_c 1 M_cdp_c <=> 1 M_adp_c 1 M_ctp_c	BP2202 OR BP2769	-	-	-	0	66.2031	0	-	-	feasible	-0.907933	0
R_NDPK6	nucleoside diphosphate kinase OR adenylate kinase	1 M_atp_c 1 M_dudp_c <=> 1 M_adp_c 1 M_dutp_c	BP2202 OR BP2769	-	-	-	0	66.2031	56.2747	-	-	feasible	-	0
R_NH4tex	ammonia transport via diffusion (extracellular to periplasm)	1 M_nh4_e <=> 1 M_nh4_p	N/A	1.35	1.65	1.35	1.35	1.65	1.35	1	infeasible	infeasible	1.35	1.35
R_NH4tpp	ammonium exchanger	1 M_nh4_p <=> 1 M_nh4_c	BP2737	1.35	1.65	1.35	1.35	1.65	1.35	1	infeasible	infeasible	1.35	1.35
R_NTD3	dCMP phosphatase	1 M_dcmp_c 1 M_h2o_c ==> 1 M_dcyt_c 1 M_pi_c	BP0294 OR BP1719	-	-	-	-	-	-	-	-	-	0.907933	-
R_NTP5	ribosome-associated GTPase	1 M_ctp_c 1 M_h2o_c ==> 1 M_cdp_c 1 M_h_c 1 M_pi_c	BP2689	-	-	-	0	66.2031	0	-	-	feasible	-	-
R_NTPP11	putative deoxyribonucleotide triphosphate pyrophosphatase	1 M_h2o_c 1 M_xtp_c ==> 1 M_h_c 1 M_ppi_c 1 M_xmp_c	BP1593	-	-	-	-	-	-	-	-	-	-	-
R_NTPP9	putative deoxyribonucleotide triphosphate pyrophosphatase	1 M_h2o_c 1 M_itp_c ==> 1 M_h_c 1 M_imp_c 1 M_ppi_c	BP1593	-	-	-	-	-	-	-	-	-	-	-
R_O2tex	oxygen transport via diffusion (extracellular to periplasm)	1 M_o2_e <=> 1 M_o2_p	N/A	7.94878	29.563	29.563	15.7536	33.258	33.258	0.545628	infeasible	infeasible	24.3869	27.0988
R_O2tpp	not applicable	1 M_o2_p <=> 1 M_o2_c	unknown	7.94878	29.563	29.563	15.4635	33.249	32.1059	0.557289	infeasible	infeasible	24.3869	27.0988
R_OCBT	ornithine carbamoyltransferase	1 M_cbp_c 1 M_orn_c <=> 1 M_citr_L_c 1 M_h_c 1 M_pi_c	BP3538	-	-	-	1.19285	1.62438	1.47438	-	-	infeasible	-	-
R_OCOAT1r	_3-oxoacid CoA-transferase	1 M_acac_c 1 M_succoa_c <=> 1 M_aacoa_c 1 M_succ_c	BP2400	-	-	-	-99999	0	0	-	-	feasible	-	0
R_OMCDC	3-isopropylmalate dehydrogenase	1 M_3c4mop_c 1 M_h_c ==> 1 M_4mop_c 1 M_co2_c	BP1483	-	-	-	-	-	-	-	-	-	-	-
R_OMPDC	orotidine-5'-phosphate decarboxylase	1 M_h_c 1 M_orot5p_c ==> 1 M_co2_c 1 M_ump_c	BP3490	-	-	-	-	-	-	-	-	-	0.907933	-
R_ORNDC	Ornithine Decarboxylase	1 M_h_c 1 M_orn_c ==> 1 M_co2_c 1 M_ptrc_c	BP0190	0	9.26587	0	-	-	-	-	feasible	-	-	-
R_ORNGLUTA	ornithine-glutamate transaminase	1 M_orn_c 1 M_akg_c <=> 1 M_glu5sa_c 1 M_glu_L_c	BP0539	-	-	-	-66.2031	0	0	-	-	feasible	6.84471	0
R_ORNTA	glutamate N-acetyl transferase	1 M_acorn_c 1 M_glu_L_c <=> 1 M_orn_c 1 M_acglu_c	BP3807	0	9.26587	0	-66.2031	0	0	0	feasible	feasible	6.84471	0
R_OROTt2rpp	orotate transport via proton symport (reversible)	1 M_orot_p 1 M_h_p <=> 1 M_orot_c 1 M_h_c	unknown	-1.62438	0	-1.47438	-	-	-	-	feasible	-	-	-
R_OROTtex	Orotate transport via diffusion (extracellular to periplasm)	1 M_orot_e <=> 1 M_orot_p	N/A	-1.62438	0	-1.47438	-	-	-	-	feasible	-	-	-
R_ORPT	orotate phosphoribosyltransferase	1 M_orot5p_c 1 M_ppi_c <=> 1 M_orot_c 1 M_prpp_c	BP0370	-	-	-	-	-	-	-	-	-	-0.907933	-
R_P5CD	pyrroline-5-carboxylate dehydrogenase	1 M_1pyr5c_c 2.0 M_h2o_c 1 M_nad_c <=> 1 M_glu_L_c 1 M_h_c 1 M_nadh_c	BP0429 OR BP2749	-	-	-	-	-	-	-	-	-	6.84471	0
R_P5CR	pyrroline-5-carboxylate reductase	1 M_1pyr5c_c 2.0 M_h_c 1 M_nadph_c <=> 1 M_nadp_c 1 M_pro_L_c	BP1280	-	-	-	-	-	-	-	-	-	-	-
R_PA120abcpp	putative ABC transporter	1 M_atp_c 1 M_h2o_c 1 M_pa120_c ==> 1 M_adp_c 1 M_h_c 1 M_pa120_p 1 M_pi_c	BP2321	0	3.67404	0	-	-	-	-	feasible	-	-	-
R_PA140abcpp	putative ABC transporter	1 M_atp_c 1 M_h2o_c 1 M_pa140_c ==> 1 M_adp_c 1 M_h_c 1 M_pa140_p 1 M_pi_c	BP2321	0	17.4895	0	0	20.3702	0	0.858582	feasible	feasible	-	-
R_PA141abcpp	putative ABC transporter	1 M_atp_c 1 M_h2o_c 1 M_pa141_c ==> 1 M_adp_c 1 M_h_c 1 M_pa141_p 1 M_pi_c	BP2321	0	17.4895	0	0	20.3702	0	0.858582	feasible	feasible	-	-
R_PA160abcpp	putative ABC transporter	1 M_atp_c 1 M_h2o_c 1 M_pa160_c ==> 1 M_adp_c 1 M_h_c 1 M_pa160_p 1 M_pi_c	BP2321	0	17.4895	0	0	20.3702	0	0.858582	feasible	feasible	-	-
R_PA161abcpp	putative ABC transporter	1 M_atp_c 1 M_h2o_c 1 M_pa161_c ==> 1 M_adp_c 1 M_h_c 1 M_pa161_p 1 M_pi_c	BP2321	0	3.67404	0	0	20.3702	0	0.180363	feasible	feasible	-	-
R_PA180abcpp	putative ABC transporter	1 M_atp_c 1 M_h2o_c 1 M_pa180_c ==> 1 M_adp_c 1 M_h_c 1 M_pa180_p 1 M_pi_c	BP2321	0	17.4895	0	0	20.3702	0	0.858582	feasible	feasible	-	-
R_PA181abcpp	putative ABC transporter	1 M_atp_c 1 M_h2o_c 1 M_pa181_c ==> 1 M_adp_c 1 M_h_c 1 M_pa181_p 1 M_pi_c	BP2321	0	17.4895	0	0	20.3702	0	0.858582	feasible	feasible	-	-
R_PDH	pyruvate dehydrogenase subunit E1 OR dihydrolipoamide acetyltransferase OR dihydrolipoamide dehydrogenase	1 M_coa_c 1 M_nad_c 1 M_pyr_c ==> 1 M_accoa_c 1 M_co2_c 1 M_nadh_c	BP0993 OR BP0994 OR BP0995	1.96841	18.7567	9.49082	3.8	21.7054	19.4192	0.757798	infeasible	infeasible	7.75264	8.8
R_PG120abcpp	putative ABC transporter	1 M_atp_c 1 M_h2o_c 1 M_pg120_c ==> 1 M_adp_c 1 M_h_c 1 M_pg120_p 1 M_pi_c	BP2321	-	-	-	0	4.09584	0	-	-	feasible	-	-
R_PG160abcpp	putative ABC transporter	1 M_atp_c 1 M_h2o_c 1 M_pg160_c ==> 1 M_adp_c 1 M_h_c 1 M_pg160_p 1 M_pi_c	BP2321	-	-	-	-	-	-	-	-	-	-	-
R_PG180abcpp	putative ABC transporter	1 M_atp_c 1 M_h2o_c 1 M_pg180_c ==> 1 M_adp_c 1 M_h_c 1 M_pg180_p 1 M_pi_c	BP2321	-	-	-	-	-	-	-	-	-	-	0
R_PGCD	D-3-phosphoglycerate dehydrogenase	1 M_3pg_c 1 M_nad_c <=> 1 M_3php_c 1 M_h_c 1 M_nadh_c	BP0155	-	-	-	-	-	-	-	-	-	0	-
R_PGK	phosphoglycerate kinase	1 M_3pg_c 1 M_atp_c <=> 1 M_13dpg_c 1 M_adp_c	BP1001	0	3.67404	0	0	4.09584	0	0.897017	feasible	feasible	1.51322	0
R_PGM	phosphoglyceromutase OR phosphoglycerate mutase 2	1 M_2pg_c <=> 1 M_3pg_c	BP0607 OR BP1455	0	3.67404	0	0	4.09584	0	0.897017	feasible	feasible	1.51322	0
R_PGPP120	putative phosphatidylglycerophosphatase	1 M_h2o_c 1 M_pgp120_c ==> 1 M_pg120_c 1 M_pi_c	BP3488	-	-	-	0	4.09584	0	-	-	feasible	-	-
R_PGPP160	putative phosphatidylglycerophosphatase	1 M_h2o_c 1 M_pgp160_c ==> 1 M_pg160_c 1 M_pi_c	BP3488	-	-	-	-	-	-	-	-	-	-	-
R_PGPP180	putative phosphatidylglycerophosphatase	1 M_h2o_c 1 M_pgp180_c ==> 1 M_pg180_c 1 M_pi_c	BP3488	-	-	-	-	-	-	-	-	-	-	0
R_PGSA120	putative CDP-diacylglycerol--glycerol-3-phosphate3-phosphatidyltransferase	1 M_cdpdddecg_c 1 M_glyc3p_c ==> 1 M_cmp_c 1 M_h_c 1 M_pgp120_c	BP2082	-	-	-	0	4.09584	0	-	-	feasible	-	-
R_PGSA160	putative CDP-diacylglycerol--glycerol-3-phosphate3-phosphatidyltransferase	1 M_cdpdhdecg_c 1 M_glyc3p_c ==> 1 M_cmp_c 1 M_h_c 1 M_pgp160_c	BP2082	-	-	-	-	-	-	-	-	-	-	-
R_PGSA180	putative CDP-diacylglycerol--glycerol-3-phosphate3-phosphatidyltransferase	1 M_cdpdodecg_c 1 M_glyc3p_c ==> 1 M_cmp_c 1 M_h_c 1 M_pgp180_c	BP2082	-	-	-	-	-	-	-	-	-	-	0
R_PHBHD	degradation of poly-beta-hydroxybutyrate	99.0 M_h2o_c 1 M_phb_c ==> 100.0 M_bhb_c 99.0 M_h_c	BP3580	-	-	-	-	-	-	-	-	-	-	0
R_PHBS	poly-beta-hydroxybutyrate synthase	100.0 M_3hbcoa_R_c 1 M_h2o_c ==> 1 M_phb_c 100.0 M_coa_c 1 M_h_c	BP1149	0	0.0425303	0	-	-	-	-	feasible	-	0	0
R_PIt2rpp	phosphate transporter	1 M_h_p 1 M_pi_p <=> 1 M_h_c 1 M_pi_c	BP1014	0	3.67404	0	-	-	-	-	feasible	-	-	-
R_PItex	phosphate transport via diffusion (extracellular to periplasm)	1 M_pi_e <=> 1 M_pi_p	N/A	0	3.67404	0	-	-	-	-	feasible	-	-	-
R_PLIPA1A120pp	1,2-didodecanoyl-sn-glycerol 3-phosphate 1-phosphohydrolase (periplasmic)	1 M_h2o_p 1 M_pa120_p ==> 1 M_2ddecg3p_p 1 M_ddca_p	unknown	-	-	-	0	4.09584	0	-	-	feasible	-	-
R_PLIPA1A140pp	1,2-ditetradecanoyl-sn-glycerol 3-phosphate 1-phosphohydrolase (periplasmic)	1 M_h2o_p 1 M_pa140_p ==> 1 M_2tdecg3p_p 1 M_ttdca_p	unknown	0	17.4895	0	0	20.3702	0	0.858582	feasible	feasible	-	-
R_PLIPA1A141pp	1,2-ditetradec-7-enoyl-sn-glycerol 3-phosphate 1-phosphohydrolase (periplasmic)	1 M_h2o_p 1 M_pa141_p ==> 1 M_2tdec7eg3p_p 1 M_ttdcea_p	unknown	0	17.4895	0	0	20.3702	0	0.858582	feasible	feasible	-	-
R_PLIPA1A160pp	1,2-dihexadecanoyl-sn-glycerol 3-phosphate 1-phosphohydrolase (periplasmic)	1 M_h2o_p 1 M_pa160_p ==> 1 M_2hdecg3p_p 1 M_hdca_p	unknown	0	17.4895	0	0	20.3702	0	0.858582	feasible	feasible	-	-
R_PLIPA1A161pp	1,2-dihexadec-9-enoyl-sn-glycerol 3-phosphate 1-phosphohydrolase (periplasmic)	1 M_h2o_p 1 M_pa161_p ==> 1 M_2hdec9eg3p_p 1 M_hdcea_p	unknown	-	-	-	0	20.3702	0	-	-	feasible	-	-
R_PLIPA1A180pp	1,2-dioctadecanoyl-sn-glycerol 3-phosphate 1-phosphohydrolase (periplasmic)	1 M_h2o_p 1 M_pa180_p ==> 1 M_2odecg3p_p 1 M_ocdca_p	unknown	0	17.4895	0	0	20.3702	0	0.858582	feasible	feasible	-	-
R_PLIPA1A181pp	1,2-dioctadec-11-enoyl-sn-glycerol 3-phosphate 1-phosphohydrolase (periplasmic)	1 M_h2o_p 1 M_pa181_p ==> 1 M_2odec11eg3p_p 1 M_ocdcea_p	unknown	0	17.4895	0	0	20.3702	0	0.858582	feasible	feasible	-	-
R_PLIPA2A120pp	1,2-didodecanoyl-sn-glycerol 3-phosphate 2-phosphohydrolase (periplasmic)	1 M_h2o_p 1 M_pa120_p ==> 1 M_1ddecg3p_p 1 M_ddca_p 1 M_h_p	unknown	0	3.67404	0	-	-	-	-	feasible	-	-	-
R_PLIPA2A161pp	1,2-dihexadec-9-enoyl-sn-glycerol 3-phosphate 2-phosphohydrolase (periplasmic)	1 M_h2o_p 1 M_pa161_p ==> 1 M_1hdec9eg3p_p 1 M_h_p 1 M_hdcea_p	unknown	0	3.67404	0	-	-	-	-	feasible	-	-	-
R_PLIPA2A180pp	1,2-dioctadecanoyl-sn-glycerol 3-phosphate 2-phosphohydrolase (periplasmic)	1 M_h2o_p 1 M_pa180_p ==> 1 M_1odecg3p_p 1 M_h_p 1 M_ocdca_p	unknown	-	-	-	-	-	-	-	-	-	-	0
R_PLIPAG160pp	phosphatidylglycerol (dihexadecanoyl, n-C16:0) 1,2-phosphohydrolase (periplasmic)	1 M_pg160_p 1 M_h2o_p ==> 1 M_12dgr160_p 1 M_glyc3p_p 1 M_h_p	BP2337	-	-	-	-	-	-	-	-	-	-	-
R_PPA	exopolyphosphatase OR inorganic pyrophosphatase	1 M_h2o_c 1 M_ppi_c ==> 1 M_h_c 2.0 M_pi_c	BP1073 OR BP2533	-	-	-	0	66.2031	0	-	-	feasible	0	0
R_PPAt2rpp	propionate transport via proton symport (reversible)	1 M_ppa_p 1 M_h_p <=> 1 M_ppa_c 1 M_h_c	unknown	-	-	-	-	-	-	-	-	-	-	-
R_PPAtex	propionate transport via diffusion	1 M_ppa_e <=> 1 M_ppa_p	N/A	-	-	-	-	-	-	-	-	-	-	-
R_PPCOAL	propionyl-CoA synthase	1 M_ppa_c 1 M_coa_c 1 M_atp_c ==> 1 M_ppcoa_c 1 M_adp_c 1 M_pi_c	BP0661	-	-	-	-	-	-	-	-	-	-	-
R_PPCSCT	putative acyl-CoA transferase	1 M_ppcoa_c 1 M_succ_c ==> 1 M_ppa_c 1 M_succoa_c	BP2031	-	-	-	-	-	-	-	-	-	-	-
R_PPKr	polyphosphate kinase	1 M_atp_c 1 M_pi_c <=> 1 M_adp_c 1 M_ppi_c	BP1072	-34.979	0	0	-67.6775	64.7288	-57.7491	0.264179	feasible	feasible	-0.907933	-1.12897
R_PPS	phosphoenolpyruvate synthase	1 M_atp_c 1 M_h2o_c 1 M_pyr_c ==> 1 M_amp_c 2.0 M_h_c 1 M_pep_c 1 M_pi_c	BP1436	0	56.8408	47.9344	0	4.09584	0	0.0720581	feasible	feasible	1.51322	0
R_PRAIi	indole-3-glycerol-phosphate synthase	1 M_pran_c ==> 1 M_2cpr5p_c	BP3261	-	-	-	-	-	-	-	-	-	0	-
R_PROD2	proline dehydrogenase	1 M_fad_c 1 M_pro_L_c <=> 1 M_1pyr5c_c 1 M_fadh2_c 1 M_h_c	BP2749	-	-	-	-	-	-	-	-	-	0	-
R_PROt4pp	proline/sodium symporter	1 M_na1_p 1 M_pro_L_p <=> 1 M_pro_L_c 1 M_na1_c	BP0804 OR BP0831	-	-	-	-	-	-	-	-	-	0	-
R_PROtex	L-proline transport via diffusion (extracellular to periplasm)	1 M_pro_L_e <=> 1 M_pro_L_p	N/A	-	-	-	-	-	-	-	-	-	0	-
R_PRPPS	ribose-phosphate pyrophosphokinase	1 M_atp_c 1 M_r5p_c <=> 1 M_amp_c 1 M_h_c 1 M_prpp_c	BP3125	-	-	-	-	-	-	-	-	-	0.907933	-
R_PSERT	phosphoserine aminotransferase	1 M_3php_c 1 M_glu_L_c <=> 1 M_akg_c 1 M_pser_L_c	BP0945	-	-	-	-	-	-	-	-	-	0	-
R_PSP_L	phosphoserine phosphatase	1 M_h2o_c 1 M_pser_L_c ==> 1 M_pi_c 1 M_ser_L_c	BP0863	-	-	-	-	-	-	-	-	-	0	-
R_PTAr	phosphate acetyltransferase	1 M_accoa_c 1 M_pi_c <=> 1 M_actp_c 1 M_coa_c	BP1004	-	-	-	-99999	0	-2.28621	-	-	feasible	-	0
R_PTRCTA	putrescine aminotransferase	1 M_ptrc_c 1 M_akg_c ==> 1 M_4abutn_c 1 M_glu_L_c	BP0539 OR BP3539 OR BP2298 OR BP1977	0	9.26587	0	-	-	-	-	feasible	-	-	-
R_PYDAMK	pyridoxal kinase	1 M_atp_c 1 M_pydam_c ==> 1 M_adp_c 1 M_h_c 1 M_pyam5p_c	BP1321	-	-	-	-	-	-	-	-	-	0	-
R_PYDXK	pyridoxal kinase	1 M_atp_c 1 M_pydx_c ==> 1 M_adp_c 1 M_h_c 1 M_pydx5p_c	BP1321	-	-	-	-	-	-	-	-	-	-	-
R_PYDXPP	not applicable	1 M_h2o_c 1 M_pydx5p_c ==> 1 M_pi_c 1 M_pydx_c	unknown	-	-	-	-	-	-	-	-	-	-	-
R_PYK	pyruvate kinase	1 M_adp_c 1 M_h_c 1 M_pep_c ==> 1 M_atp_c 1 M_pyr_c	BP3333	0	56.8408	47.9344	-	-	-	-	feasible	-	-	-
R_QMO2	superoxide production (quinone)	2.0 M_o2_c 1 M_q8h2_c ==> 2.0 M_h_c 2.0 M_o2s_c 1 M_q8_c	(BP2931 AND BP2932 AND BP2933) OR (BP0259 AND BP0260)	0	23.2314	8.48231	0	11.4311	0	0.492053	feasible	feasible	0	0
R_RNDR3	thioredoxin 1 OR ribonucleotide-diphosphate reductase subunit alpha OR ribonucleotide-diphosphate reductase subunit beta	1 M_cdp_c 1 M_trdrd_c ==> 1 M_dcdp_c 1 M_h2o_c 1 M_trdox_c	BP1263 OR BP2983 OR BP2983 OR BP2984 OR BP2984	-	-	-	-	-	-	-	-	-	0.907933	-
R_RPE	ribulose-phosphate 3-epimerase	1 M_ru5p_D_c <=> 1 M_xu5p_D_c	BP3266	-	-	-	-	-	-	-	-	-	-0.605289	-
R_RPI	ribose-5-phosphate isomerase A	1 M_r5p_c <=> 1 M_ru5p_D_c	BP2339	-	-	-	-	-	-	-	-	-	-0.605289	-
R_SDPDS	succinyl-diaminopimelate desuccinylase	1 M_h2o_c 1 M_sl26da_c ==> 1 M_26dap_LL_c 1 M_succ_c	BP1763	-	-	-	-	-	-	-	-	-	0	-
R_SDPTA	succinyldiaminopimelate transaminase	1 M_akg_c 1 M_sl26da_c <=> 1 M_glu_L_c 1 M_sl2a6o_c	BP0451	-	-	-	-	-	-	-	-	-	0	-
R_SERAT	serine acetyltransferase	1 M_accoa_c 1 M_ser_L_c <=> 1 M_acser_c 1 M_coa_c	BP1972	-	-	-	-	-	-	-	-	-	-	-
R_SO2tex	SO2 transport via diffusion (extracellular to periplasm)	1 M_so2_e <=> 1 M_so2_p	N/A	-0.690823	-0.292854	-0.690823	-0.690823	-0.292854	-0.690823	1	infeasible	infeasible	-	-
R_SO2tpp	not applicable	1 M_so2_p <=> 1 M_so2_c	unknown	-0.690823	-0.292854	-0.690823	-0.690823	-0.292854	-0.690823	1	infeasible	infeasible	-	-
R_SPODM	superoxide dismutase [Mn]	2.0 M_h_c 2.0 M_o2s_c ==> 1 M_h2o2_c 1 M_o2_c	BP0193 OR BP2761	0	23.2314	8.48231	0	11.4311	0	0.492053	feasible	feasible	0	0
R_SSALy	succinate-semialdehyde dehydrogenase [NADP+]	1 M_h2o_c 1 M_nadp_c 1 M_sucsal_c ==> 2.0 M_h_c 1 M_nadph_c 1 M_succ_c	BP0757 OR BP0919 OR BP1976 OR BP3624	0	9.26587	0	-	-	-	-	feasible	-	-	-
R_SUCDi	succinate dehydrogenase iron-sulfur subunit OR succinate dehydrogenase flavoprotein subunit OR succinate dehydrogenase hydrophobic membrane anchor protein OR succinate dehydrogenase cytochrome B subunit	1 M_q8_c 1 M_succ_c ==> 1 M_fum_c 1 M_q8h2_c	BP2360 OR BP2361 OR BP2362 OR BP2363	1.22849	16.6961	9.83231	6.2774	13.5929	13.5929	0.472955	infeasible	infeasible	8.66058	9.4869
R_SUCOAS	succinyl-CoA synthetase subunit alpha OR succinyl-CoA synthetase subunit beta	1 M_atp_c 1 M_coa_c 1 M_succ_c <=> 1 M_adp_c 1 M_pi_c 1 M_succoa_c	BP2540 OR BP2541	-9.26587	0	-9.26587	-99999	0	0	9.26596e-05	feasible	feasible	-8.66058	0
R_TALA	transaldolase B	1 M_g3p_c 1 M_s7p_c <=> 1 M_e4p_c 1 M_f6p_c	BP1451	-	-	-	-	-	-	-	-	-	-0.302644	-
R_THD2pp	NAD(P) transhydrogenase	2.0 M_h_p 1 M_nadh_c 1 M_nadp_c ==> 2.0 M_h_c 1 M_nad_c 1 M_nadph_c	BP2897 AND BP2898 AND BP2899	0	25.8367	0	-	-	-	-	feasible	-	0	1.12897
R_THDPS	2,3,4,5-tetrahydropyridine-2,6-carboxylate N-succinyltransferase	1 M_h2o_c 1 M_succoa_c 1 M_thdp_c ==> 1 M_coa_c 1 M_sl2a6o_c	BP1764	-	-	-	-	-	-	-	-	-	0	-
R_THIORDXi	thioredoxin 1	1 M_h2o2_c 1 M_trdrd_c ==> 2.0 M_h2o_c 1 M_trdox_c	BP1263	0	23.2314	8.48231	0	11.4311	0	0.492053	feasible	feasible	0	0
R_THRabcpp	high-affinity branched-chain amino acid transport, ATP-binding protein OR leucine/isoleucine/valine transporter ATP-binding subunit OR leucine/isoleucine/valine transporter permease subunit OR high-affinity branched-chain amino acid transport system, permease protein OR leu/Ile/val-binding protein precursor	1 M_atp_c 1 M_h2o_c 1 M_thr_L_p ==> 1 M_adp_c 1 M_h_c 1 M_pi_c 1 M_thr_L_c	BP1273 OR BP1274 OR BP1275 OR BP1276 OR BP1285	0	45.4727	0	0	52.9625	0	0.858582	feasible	feasible	0	0
R_THRAi	low-specificity L-threonine aldolase OR serine hydroxymethyltransferase	1 M_thr_L_c ==> 1 M_acald_c 1 M_gly_c	BP2407	-	-	-	-	-	-	-	-	-	-	-
R_THRD_L	threonine dehydratase	1 M_thr_L_c ==> 1 M_2obut_c 1 M_nh4_c	BP1258 OR BP0139 OR BP0798 OR BP3420	0	6.86381	0	-	-	-	-	feasible	-	-	-
R_THRS	threonine synthase	1 M_h2o_c 1 M_phom_c ==> 1 M_pi_c 1 M_thr_L_c	BP2783	0	6.86381	0	-	-	-	-	feasible	-	-	-
R_THRt3pp	threonine/proton antiporter	1 M_h_p 1 M_thr_L_c ==> 1 M_h_c 1 M_thr_L_p	BP2597	0	45.4727	0	0	52.9625	0	0.858582	feasible	feasible	0	0
R_TKT1	transketolase	1 M_r5p_c 1 M_xu5p_D_c <=> 1 M_g3p_c 1 M_s7p_c	BP0999	-	-	-	-	-	-	-	-	-	-0.302644	-
R_TKT2	transketolase	1 M_e4p_c 1 M_xu5p_D_c <=> 1 M_f6p_c 1 M_g3p_c	BP0999	-	-	-	-	-	-	-	-	-	-0.302644	-
R_TPI	triosephosphate isomerase	1 M_dhap_c <=> 1 M_g3p_c	BP0801	-3.67404	0	0	-4.09584	0	0	0.897017	feasible	feasible	-0.605289	0
R_TRDR	thioredoxin 1 OR thioredoxin reductase	1 M_h_c 1 M_nadph_c 1 M_trdox_c ==> 1 M_nadp_c 1 M_trdrd_c	BP1263 OR BP2474 OR BP2474	0	23.2314	8.48231	0	11.4311	0	0.492053	feasible	feasible	0.907933	0
R_TRPOX	tryptophan 2,3-dioxygenase	1 M_trp_L_c 1 M_o2_c ==> 1 M_nfkyr_c	BP1233	-	-	-	-	-	-	-	-	-	0	-
R_TRPS1	tryptophan synthase subunit beta OR tryptophan synthase subunit alpha	1 M_3ig3p_c 1 M_ser_L_c ==> 1 M_g3p_c 1 M_h2o_c 1 M_trp_L_c	BP3589 AND BP3590	-	-	-	-	-	-	-	-	-	0	-
R_TRPS2	tryptophan synthase subunit beta OR tryptophan synthase subunit alpha	1 M_indole_c 1 M_ser_L_c ==> 1 M_h2o_c 1 M_trp_L_c	BP3589 AND BP3590	-	-	-	-	-	-	-	-	-	-	-
R_TRPS3	tryptophan synthase subunit beta OR tryptophan synthase subunit alpha	1 M_3ig3p_c ==> 1 M_g3p_c 1 M_indole_c	BP3589 AND BP3590	-	-	-	-	-	-	-	-	-	-	-
R_TSULGSHST	thiosulfate:glutathione sulfurtransferase	1 M_tsul_c 2.0 M_gthrd_c ==> 1 M_so3_c 1 M_gthox_c 1 M_h2s_c	BP0431	-	-	-	-	-	-	-	-	-	-	-
R_UMPK	cytidylate kinase OR uridylate kinase	1 M_atp_c 1 M_ump_c <=> 1 M_adp_c 1 M_udp_c	BP0949 OR BP1421	-	-	-	-	-	-	-	-	-	0.907933	-
R_UREAtex	Urea transport via diffusion (extracellular to periplasm)	1 M_urea_e <=> 1 M_urea_p	N/A	-	-	-	-1.62438	-1.19285	-1.47438	-	-	infeasible	-	-
R_UREAtpp	urea transport	1 M_urea_p <=> 1 M_urea_c	unknown	-	-	-	-1.62438	-1.19285	-1.47438	-	-	infeasible	-	-
R_URIDK2r	uridylate kinase	1 M_atp_c 1 M_dump_c <=> 1 M_adp_c 1 M_dudp_c	BP1421	-	-	-	0	66.2031	56.2747	-	-	feasible	-	0
R_VALDH	branched-chain amino acid dehydrogenase complex	1 M_coa_c 1 M_nad_c 1 M_3mob_c ==> 1 M_ibtcoa_c 1 M_co2_c 1 M_nadh_c	(BP0628 OR BP0629 OR BP0993 OR BP1121) AND (BP0618 OR BP0995 OR BP1126) AND BP0994	-	-	-	0	5.71553	0	-	-	feasible	-	-
R_VALt3pp	valine/proton antiporter	1 M_h_p 1 M_val_L_c ==> 1 M_h_c 1 M_val_L_p	BP0568 OR BP2597 OR BP0171 OR BP0394	0	3.24876	0	-	-	-	-	feasible	-	-	0
R_VALTA	branched-chain amino acid aminotransferase	1 M_akg_c 1 M_val_L_c <=> 1 M_3mob_c 1 M_glu_L_c	BP2858 OR BP3398	-3.24876	0	0	-	-	-	-	feasible	-	-	0
R_VALtex	L-valine transport via diffusion (extracellular to periplasm)	1 M_val_L_e <=> 1 M_val_L_p	N/A	-3.24876	0	0	-	-	-	-	feasible	-	-	0
R_ZN2abcpp	putative membrane transport ATPase	1 M_atp_c 1 M_h2o_c 1 M_zn2_c ==> 1 M_adp_c 1 M_h_c 1 M_pi_c 1 M_zn2_p	BP2722	-	-	-	0	33.1016	0	-	-	feasible	-	-
R_ZNabcpp	putative periplasmic solute binding protein OR putative ABC transporter permease protein	1 M_atp_c 1 M_h2o_c 1 M_zn2_p ==> 1 M_adp_c 1 M_h_c 1 M_pi_c 1 M_zn2_c	BP3080 OR BP3081	-	-	-	0	33.1016	0	-	-	feasible	-	-
